# Supplementary material for: Rubisco small subunits from the unicellular green alga Chlamydomonas complement Rubisco‐deficient mutants of Arabidopsis
Source: New Phytol. 2017 Jan 13;214(2):655–67. doi: 10.1111/nph.14414 (PMC5363358; doi:10.1111/nph.14414)
Supplement: Supplementary file 2 — Notes S1 Expression vectors for Rubisco small subunit (rbcS) cassettes. [file NPH-214-655-s002.zip]

Archive with 7 entries (7 files):
- 1AAt - pB7WG.gb
- 1AAt - pGWB4.gb
- 1AAtmod - pB7WG.gb
- 1AAtmod - pGWB4.gb
- 1ACr - pB7WG.gb
- 1ACr - pGWB4.gb
- Notes S1.docx
