# Supplementary material for: Rubisco small subunits from the unicellular green alga Chlamydomonas complement Rubisco‐deficient mutants of Arabidopsis
Source: New Phytol. 2017 Jan 13;214(2):655–67. doi: 10.1111/nph.14414 (PMC5363358; doi:10.1111/nph.14414)
Supplement: Supplementary file 2 — Notes S1 Expression vectors for Rubisco small subunit (rbcS) cassettes. [file NPH-214-655-s002.zip › 1AAt - pB7WG.gb]

LOCUS       Exported               10830 bp ds-DNA     circular SYN 30-JUL-2016
DEFINITION  synthetic circular DNA.
ACCESSION   .
VERSION     .
KEYWORDS    1AAt - pB7WG
SOURCE      synthetic DNA construct
  ORGANISM  synthetic DNA construct
REFERENCE   1  (bases 1 to 10830)
  AUTHORS   .
  TITLE     Direct Submission
  JOURNAL   Exported Saturday, Jul 30, 2016 from SnapGene Viewer 3.1.2
            http://www.snapgene.com
FEATURES             Location/Qualifiers
     source          1..10830
                     /organism="synthetic DNA construct"
                     /mol_type="other DNA"
     protein_bind    47..71
                     /gene="mutant version of attB"
                     /bound_moiety="BP Clonase(TM)"
                     /note="attB1"
                     /note="recombination site for the Gateway(R) BP reaction"
     misc_feature    86..2085
                     /note="1A promoter"
                     /note="Arabidopsis RbcS1A promoter"
     misc_feature    2086..2250
                     /note="1A TP"
                     /note="Arabidopsis RbcS1A transit peptide"
     misc_feature    2251..2628
                     /note="1AAt"
     protein_bind    2642..2666
                     /gene="mutant version of attB"
                     /bound_moiety="BP Clonase(TM)"
                     /note="attB2"
                     /note="recombination site for the Gateway(R) BP reaction"
     misc_feature    2697..2897
                     /note="35S terminator"
     promoter        3038..3217
                     /note="NOS promoter"
                     /note="nopaline synthase promoter"
     CDS             3259..3810
                     /codon_start=1
                     /gene="Streptomyces hygroscopicus bar"
                     /product="phosphinothricin acetyltransferase"
                     /note="BlpR"
                     /note="confers resistance to bialophos or phosphinothricin"
                     /translation="MSPERRPADIRRATEADMPAVCTIVNHYIETSTVNFRTEPQEPQE
                     WTDDLVRLRERYPWLVAEVDGEVAGIAYAGPWKARNAYDWTAESTVYVSPRHQRTGLGS
                     TLYTHLLKSLEAQGFKSVVAVIGLPNDPSVRMHEALGYAPRGMLRAAGFKHGNWHDVGF
                     WQLDFSLPVPPRPVLPVTEI"
     terminator      3830..4085
                     /note="NOS terminator"
                     /note="nopaline synthase terminator and poly(A) signal"
     misc_feature    4178..4202
                     /note="LB T-DNA repeat"
                     /note="left border repeat from nopaline C58 T-DNA"
     CDS             4730..5521
                     /codon_start=1
                     /gene="aadA"
                     /product="aminoglycoside adenylyltransferase (Murphy, 
                     1985)"
                     /note="SmR"
                     /note="confers resistance to spectinomycin and 
                     streptomycin"
                     /translation="MGEAVIAEVSTQLSEVVGVIERHLEPTLLAVHLYGSAVDGGLKPH
                     SDIDLLVTVTVRLDETTRRALINDLLETSASPGESEILRAVEVTIVVHDDIIPWRYPAK
                     RELQFGEWQRNDILAGIFEPATIDIDLAILLTKAREHSVALVGPAAEELFDPVPEQDLF
                     EALNETLTLWNSPPDWAGDERNVVLTLSRIWYSAVTGKIAPKDVAADWAMERLPAQYQP
                     VILEARQAYLGQEEDRLASRADQLEEFVHYVKGEITKVVGK"
     rep_origin      5765..6353
                     /direction=RIGHT
                     /note="ori"
                     /note="high-copy-number ColE1/pMB1/pBR322/pUC origin of 
                     replication"
     misc_feature    6539..6679
                     /note="bom"
                     /note="basis of mobility region from pBR322"
     CDS             complement(7283..8350)
                     /codon_start=1
                     /product="replication protein from Pseudomonas plasmid 
                     pVS1"
                     /note="pVS1 RepA"
                     /translation="GRKPSGPVQIGAALGDDLVEKLKAAQAAQRQRIEAEARPGESWQA
                     AADRIRKESRQPPAAGAPSIRKPPKGDEQPDFFVPMLYDVGTRDSRSIMDVAVFRLSKR
                     DRRAGEVIRYELPDGHVEVSAGPAGMASVWDYDLVLMAVSHLTESMNRYREGKGDKPGR
                     VFRPHVADVLKFCRRADGGKQKDDLVETCIRLNTTHVAMQRTKKAKNGRLVTVSEGEAL
                     ISRYKIVKSETGRPEYIEIELADWMYREITEGKNPDVLTVHPDYFLIDPGIGRFLYRLA
                     RRAAGKAEARWLFKTIYERSGSAGEFKKFCFTVRKLIGSNDLPEYDLKEEAGQAGPILV
                     MRYRNLIEGEASAGS"
     CDS             complement(8784..9413)
                     /codon_start=1
                     /product="stability protein from Pseudomonas plasmid pVS1"
                     /note="pVS1 StaA"
                     /translation="MKVIAVLNQKGGSGKTTIATHLARALQLAGADVLLVDSDPQGSAR
                     DWAAVREDQPLTVVGIDRPTIDRDVKAIGRRDFVVIDGAPQAADLAVSAIKAADFVLIP
                     VQPSPYDIWATADLVELVKQRIEVTDGRLQAAFVVSRAIKGTRIGGEVAEALAGYELPI
                     LESRITQRVSYPGTAAAGTTVLESEPEGDAAREVQALAAEIKSKLI"
     misc_feature    10743..10767
                     /note="RB T-DNA repeat"
                     /note="right border repeat from nopaline C58 T-DNA"
ORIGIN
        1 agctctccca tatggtcgac ctgcaggcgg ccgcactagt gatatcacaa gtttgtacaa
       61 aaaagcaggc tccgaattcg ccctttcgga attttgtggg ctctttacct tacgaggagc
      121 ttgagcttca atgttttgat taaaataata gaaggcttct tgtaatatag gattattggt
      181 caacaaattc ttattgtcca agatattaac tgtttgactg agtctcaaag tggaattaga
      241 aacatcttat tatgatatgt gggtactttc tagtttcgac aaacatgttt atggctttca
      301 tctatcaaga ttcttcactc tataattaga attcaaaagt agagttcact gtcagaattc
      361 aaatttatta tgtgtttttt ttccgtggtc gagattgtgt attattcttt agttattaca
      421 agacttttag ctaaaatttg aaagaattta ctttaagaaa atcttaacat ctgagataat
      481 ttcagcaata gattatattt ttcattactc tagcagtatt tttgcagatc aatcgcaaca
      541 tatatggttg ttagaaaaaa tgcactatat atatatatat tattttttca attaaaagtg
      601 catgatatat aatatatata tatatatata tatgtgtgtg tgtatatggt caaagaaatt
      661 cttatacaaa tatacacgaa cacatatatt tgacaaaatc aaagtattac actaaacaat
      721 gagttggtgc atggccaaaa caaatatgta gattaaaaat tccagcctcc aaaaaaaaat
      781 ccaagtgttg taaagcatta tatatatata gtagatccca aatttttgta caattccaca
      841 ctgatcgaat ttttaaagtt gaatatctga cgtaggattt ttttaatgtc ttacctgacc
      901 atttactaat aacattcata cgttttcatt tgaaatatcc tctataatta tattgaattt
      961 ggcacataat aagaaaccta attggtgatt tattttacta gtaaatttct ggtgatgggc
     1021 tttctactag aaagctctcg gaaaatcttg gaccaaatcc atattccatg acttcgattg
     1081 ttaaccctat tagttttcac aaacatacta tcaatatcat tgcaacggaa aaggtacaag
     1141 taaaacattc aatccgatag ggaagtgatg taggaggttg ggaagacagg cccagaaaga
     1201 gatttatctg acttgttttg tgtatagttt tcaatgttca taaaggaaga tggagacttg
     1261 agaagttttt tttggacttt gtttagcttt gttgggcgtt tttttttttt gatcaataac
     1321 tttgttgggc ttatgatttg taatattttc gtggactctt tagtttattt agacgtgcta
     1381 actttgttgg gcttatgact tgttgtaaca tattgtaaca gatgacttga tgtgcgacta
     1441 atctttacac attaaacata gttctgtttt ttgaaagttc ttattttcat ttttatttga
     1501 atgttatata tttttctata tttataattc tagtaaaagg caaattttgc ttttaaatga
     1561 aaaaaatata tattccacag tttcacctaa tcttatgcat ttagcagtac aaattcaaaa
     1621 atttcccatt tttattcatg aatcatacca ttatatatta actaaatcca aggtaaaaaa
     1681 aaggtatgaa agctctatag taagtaaaat ataaattccc cataaggaaa gggccaagtc
     1741 caccaggcaa gtaaaatgag caagcaccac tccaccatca cacaatttca ctcatagata
     1801 acgataagat tcatggaatt atcttccacg tggcattatt ccagcggttc aagccgataa
     1861 gggtctcaac acctctcctt aggcctttgt ggccgttacc aagtaaaatt aacctcacac
     1921 atatccacac tcaaaatcca acggtgtaga tcctagtcca cttgaatctc atgtatccta
     1981 gaccctccga tcactccaaa gcttgttctc attgttgtta tcattatata tagatgacca
     2041 aagcactaga ccaaacctca gtcacacaaa gagtaaagaa gaacaatggc ttcctctatg
     2101 ctctcttccg ctactatggt tgcctctccg gctcaggcca ctatggtcgc tcctttcaac
     2161 ggacttaagt cctccgctgc cttcccagcc acccgcaagg ctaacaacga cattacttcc
     2221 atcacaagca acggcggaag agttaactgc atgcaggtgt ggcctccgat tggaaagaag
     2281 aagtttgaga ctctctctta ccttcctgac cttaccgatt ccgaattggc taaggaagtt
     2341 gactacctta tccgcaacaa gtggattcct tgtgttgaat tcgagttgga gcacggattt
     2401 gtgtaccgtg agcacggtaa ctcacccgga tactatgatg gacggtactg gacaatgtgg
     2461 aagcttccct tgttcggttg caccgactcc gctcaagtgt tgaaggaagt ggaagagtgc
     2521 aagaaggagt accccaatgc cttcattagg atcatcggat tcgacaacac ccgtcaagtc
     2581 cagtgcatca gtttcattgc ctacaagcca ccaagcttca ccggttaaaa gggcgaattc
     2641 gacccagctt tcttgtacaa agtggtgata tcccgcggcc atgctagagt ccgcaaaaat
     2701 caccagtctc tctctacaaa tctatctctc tctatttttc tccagaataa tgtgtgagta
     2761 gttcccagat aagggaatta gggttcttat agggtttcgc tcatgtgttg agcatataag
     2821 aaacccttag tatgtatttg tatttgtaaa atacttctat caataaaatt tctaattcct
     2881 aaaaccaaaa tccagtgacc tgcaggcatg cgacgtcggg ccctctagag gatccccggg
     2941 taccgcgaat tatcgatcat gagcggagaa ttaagggagt cacgttatga cccccgccga
     3001 tgacgcggga caagccgttt tacgtttgga actgacagaa ccgcaacgtt gaaggagcca
     3061 ctgagccgcg ggtttctgga gtttaatgag ctaagcacat acgtcagaaa ccattattgc
     3121 gcgttcaaaa gtcgcctaag gtcactatca gctagcaaat atttcttgtc aaaaatgctc
     3181 cactgacgtt ccataaattc ccctcggtat ccaattagag tctcatattc actctcaact
     3241 cgatcgaggg gatctaccat gagcccagaa cgacgcccgg ccgacatccg ccgtgccacc
     3301 gaggcggaca tgccggcggt ctgcaccatc gtcaaccact acatcgagac aagcacggtc
     3361 aacttccgta ccgagccgca ggaaccgcag gagtggacgg acgacctcgt ccgtctgcgg
     3421 gagcgctatc cctggctcgt cgccgaggtg gacggcgagg tcgccggcat cgcctacgcg
     3481 ggtccctgga aggcacgcaa cgcctacgac tggacggccg agtcgaccgt gtacgtctcc
     3541 ccccgccacc agcggacggg actgggctcc acgctctaca cccacctgct gaagtccctg
     3601 gaggcacagg gcttcaagag cgtggtcgct gtcatcgggc tgcccaacga cccgagcgtg
     3661 cgcatgcacg aggcgctcgg atatgccccc cgcggcatgc tgcgggcggc cggcttcaag
     3721 cacgggaact ggcatgacgt gggtttctgg cagctggact tcagcctgcc ggtgccgccc
     3781 cgtccggtcc tgcccgtcac cgaaatctga tgacccctag agtcaagcag atcgttcaaa
     3841 catttggcaa taaagtttct taagattgaa tcctgttgcc ggtcttgcga tgattatcat
     3901 ataatttctg ttgaattacg ttaagcatgt aataattaac atgtaatgca tgacgttatt
     3961 tatgagatgg gtttttatga ttagagtccc gcaattatac atttaatacg cgatagaaaa
     4021 caaaatatag cgcgcaaact aggataaatt atcgcgcgcg gtgtcatcta ctatgttact
     4081 agatcgaccg gcatgcaagc tgataattca attcggcgtt aattcagtac attaaaaacg
     4141 tccgcaatgt gttattaagt tgtctaagcg tcaatttgtt tacaccacaa tatatcctgc
     4201 caccagccag ccaacagctc cccgaccggc agctcggcac aaaatcacca ctcgatacag
     4261 gcagcccatc agtccgggac ggcgtcagcg ggagagccgt tgtaaggcgg cagactttgc
     4321 tcatgttacc gatgctattc ggaagaacgg caactaagct gccgggtttg aaacacggat
     4381 gatctcgcgg agggtagcat gttgattgta acgatgacag agcgttgctg cctgtgatca
     4441 attcgggcac gaacccagtg gacataagcc tcgttcggtt cgtaagctgt aatgcaagta
     4501 gcgtaactgc cgtcacgcaa ctggtccaga accttgaccg aacgcagcgg tggtaacggc
     4561 gcagtggcgg ttttcatggc ttcttgttat gacatgtttt tttggggtac agtctatgcc
     4621 tcgggcatcc aagcagcaag cgcgttacgc cgtgggtcga tgtttgatgt tatggagcag
     4681 caacgatgtt acgcagcagg gcagtcgccc taaaacaaag ttaaacatca tgggggaagc
     4741 ggtgatcgcc gaagtatcga ctcaactatc agaggtagtt ggcgtcatcg agcgccatct
     4801 cgaaccgacg ttgctggccg tacatttgta cggctccgca gtggatggcg gcctgaagcc
     4861 acacagtgat attgatttgc tggttacggt gaccgtaagg cttgatgaaa caacgcggcg
     4921 agctttgatc aacgaccttt tggaaacttc ggcttcccct ggagagagcg agattctccg
     4981 cgctgtagaa gtcaccattg ttgtgcacga cgacatcatt ccgtggcgtt atccagctaa
     5041 gcgcgaactg caatttggag aatggcagcg caatgacatt cttgcaggta tcttcgagcc
     5101 agccacgatc gacattgatc tggctatctt gctgacaaaa gcaagagaac atagcgttgc
     5161 cttggtaggt ccagcggcgg aggaactctt tgatccggtt cctgaacagg atctatttga
     5221 ggcgctaaat gaaaccttaa cgctatggaa ctcgccgccc gactgggctg gcgatgagcg
     5281 aaatgtagtg cttacgttgt cccgcatttg gtacagcgca gtaaccggca aaatcgcgcc
     5341 gaaggatgtc gctgccgact gggcaatgga gcgcctgccg gcccagtatc agcccgtcat
     5401 acttgaagct agacaggctt atcttggaca agaagaagat cgcttggcct cgcgcgcaga
     5461 tcagttggaa gaatttgtcc actacgtgaa aggcgagatc accaaggtag tcggcaaata
     5521 atgtctagct agaaattcgt tcaagccgac gccgcttcgc cggcgttaac tcaagcgatt
     5581 agatgcacta agcacataat tgctcacagc caaactatca ggtcaagtct gcttttatta
     5641 tttttaagcg tgcataataa gccctacaca aattgggaga tatatcatgc atgaccaaaa
     5701 tcccttaacg tgagttttcg ttccactgag cgtcagaccc cgtagaaaag atcaaaggat
     5761 cttcttgaga tccttttttt ctgcgcgtaa tctgctgctt gcaaacaaaa aaaccaccgc
     5821 taccagcggt ggtttgtttg ccggatcaag agctaccaac tctttttccg aaggtaactg
     5881 gcttcagcag agcgcagata ccaaatactg tccttctagt gtagccgtag ttaggccacc
     5941 acttcaagaa ctctgtagca ccgcctacat acctcgctct gctaatcctg ttaccagtgg
     6001 ctgctgccag tggcgataag tcgtgtctta ccgggttgga ctcaagacga tagttaccgg
     6061 ataaggcgca gcggtcgggc tgaacggggg gttcgtgcac acagcccagc ttggagcgaa
     6121 cgacctacac cgaactgaga tacctacagc gtgagctatg agaaagcgcc acgcttcccg
     6181 aagggagaaa ggcggacagg tatccggtaa gcggcagggt cggaacagga gagcgcacga
     6241 gggagcttcc agggggaaac gcctggtatc tttatagtcc tgtcgggttt cgccacctct
     6301 gacttgagcg tcgatttttg tgatgctcgt caggggggcg gagcctatgg aaaaacgcca
     6361 gcaacgcggc ctttttacgg ttcctggcct tttgctggcc ttttgctcac atgttctttc
     6421 ctgcgttatc ccctgattct gtggataacc gtattaccgc ctttgagtga gctgataccg
     6481 ctcgccgcag ccgaacgacc gagcgcagcg agtcagtgag cgaggaagcg gaagagcgcc
     6541 tgatgcggta ttttctcctt acgcatctgt gcggtatttc acaccgcata tggtgcactc
     6601 tcagtacaat ctgctctgat gccgcatagt taagccagta tacactccgc tatcgctacg
     6661 tgactgggtc atggctgcgc cccgacaccc gccaacaccc gctgacgcgc cctgacgggc
     6721 ttgtctgctc ccggcatccg cttacagaca agctgtgacc gtctccggga gctgcatgtg
     6781 tcagaggttt tcaccgtcat caccgaaacg cgcgaggcag ggtgccttga tgtgggcgcc
     6841 ggcggtcgag tggcgacggc gcggcttgtc cgcgccctgg tagattgcct ggccgtaggc
     6901 cagccatttt tgagcggcca gcggccgcga taggccgacg cgaagcggcg gggcgtaggg
     6961 agcgcagcga ccgaagggta ggcgcttttt gcagctcttc ggctgtgcgc tggccagaca
     7021 gttatgcaca ggccaggcgg gttttaagag ttttaataag ttttaaagag ttttaggcgg
     7081 aaaaatcgcc ttttttctct tttatatcag tcacttacat gtgtgaccgg ttcccaatgt
     7141 acggctttgg gttcccaatg tacgggttcc ggttcccaat gtacggcttt gggttcccaa
     7201 tgtacgtgct atccacagga aagagacctt ttcgaccttt ttcccctgct agggcaattt
     7261 gccctagcat ctgctccgta cattaggaac cggcggatgc ttcgccctcg atcaggttgc
     7321 ggtagcgcat gactaggatc gggccagcct gccccgcctc ctccttcaaa tcgtactccg
     7381 gcaggtcatt tgacccgatc agcttgcgca cggtgaaaca gaacttcttg aactctccgg
     7441 cgctgccact gcgttcgtag atcgtcttga acaaccatct ggcttctgcc ttgcctgcgg
     7501 cgcggcgtgc caggcggtag agaaaacggc cgatgccggg atcgatcaaa aagtaatcgg
     7561 ggtgaaccgt cagcacgtcc gggttcttgc cttctgtgat ctcgcggtac atccaatcag
     7621 ctagctcgat ctcgatgtac tccggccgcc cggtttcgct ctttacgatc ttgtagcggc
     7681 taatcaaggc ttcaccctcg gataccgtca ccaggcggcc gttcttggcc ttcttcgtac
     7741 gctgcatggc aacgtgcgtg gtgtttaacc gaatgcaggt ttctaccagg tcgtctttct
     7801 gctttccgcc atcggctcgc cggcagaact tgagtacgtc cgcaacgtgt ggacggaaca
     7861 cgcggccggg cttgtctccc ttcccttccc ggtatcggtt catggattcg gttagatggg
     7921 aaaccgccat cagtaccagg tcgtaatccc acacactggc catgccggcc ggccctgcgg
     7981 aaacctctac gtgcccgtct ggaagctcgt agcggatcac ctcgccagct cgtcggtcac
     8041 gcttcgacag acggaaaacg gccacgtcca tgatgctgcg actatcgcgg gtgcccacgt
     8101 catagagcat cggaacgaaa aaatctggtt gctcgtcgcc cttgggcggc ttcctaatcg
     8161 acggcgcacc ggctgccggc ggttgccggg attctttgcg gattcgatca gcggccgctt
     8221 gccacgattc accggggcgt gcttctgcct cgatgcgttg ccgctgggcg gcctgcgcgg
     8281 ccttcaactt ctccaccagg tcatcaccca gcgccgcgcc gatttgtacc gggccggatg
     8341 gtttgcgacc gtcacgccga ttcctcgggc ttgggggttc cagtgccatt gcagggccgg
     8401 cagacaaccc agccgcttac gcctggccaa ccgcccgttc ctccacacat ggggcattcc
     8461 acggcgtcgg tgcctggttg ttcttgattt tccatgccgc ctcctttagc cgctaaaatt
     8521 catctactca tttattcatt tgctcattta ctctggtagc tgcgcgatgt attcagatag
     8581 cagctcggta atggtcttgc cttggcgtac cgcgtacatc ttcagcttgg tgtgatcctc
     8641 cgccggcaac tgaaagttga cccgcttcat ggctggcgtg tctgccaggc tggccaacgt
     8701 tgcagccttg ctgctgcgtg cgctcggacg gccggcactt agcgtgtttg tgcttttgct
     8761 cattttctct ttacctcatt aactcaaatg agttttgatt taatttcagc ggccagcgcc
     8821 tggacctcgc gggcagcgtc gccctcgggt tctgattcaa gaacggttgt gccggcggcg
     8881 gcagtgcctg ggtagctcac gcgctgcgtg atacgggact caagaatggg cagctcgtac
     8941 ccggccagcg cctcggcaac ctcaccgccg atgcgcgtgc ctttgatcgc ccgcgacacg
     9001 acaaaggccg cttgtagcct tccatccgtg acctcaatgc gctgcttaac cagctccacc
     9061 aggtcggcgg tggcccatat gtcgtaaggg cttggctgca ccggaatcag cacgaagtcg
     9121 gctgccttga tcgcggacac agccaagtcc gccgcctggg gcgctccgtc gatcactacg
     9181 aagtcgcgcc ggccgatggc cttcacgtcg cggtcaatcg tcgggcggtc gatgccgaca
     9241 acggttagcg gttgatcttc ccgcacggcc gcccaatcgc gggcactgcc ctggggatcg
     9301 gaatcgacta acagaacatc ggccccggcg agttgcaggg cgcgggctag atgggttgcg
     9361 atggtcgtct tgcctgaccc gcctttctgg ttaagtacag cgataacctt catgcgttcc
     9421 ccttgcgtat ttgtttattt actcatcgca tcatatacgc agcgaccgca tgacgcaagc
     9481 tgttttactc aaatacacat caccttttta gacggcggcg ctcggtttct tcagcggcca
     9541 agctggccgg ccaggccgcc agcttggcat cagacaaacc ggccaggatt tcatgcagcc
     9601 gcacggttga gacgtgcgcg ggcggctcga acacgtaccc ggccgcgatc atctccgcct
     9661 cgatctcttc ggtaatgaaa aacggttcgt cctggccgtc ctggtgcggt ttcatgcttg
     9721 ttcctcttgg cgttcattct cggcggccgc cagggcgtcg gcctcggtca atgcgtcctc
     9781 acggaaggca ccgcgccgcc tggcctcggt gggcgtcact tcctcgctgc gctcaagtgc
     9841 gcggtacagg gtcgagcgat gcacgccaag cagtgcagcc gcctctttca cggtgcggcc
     9901 ttcctggtcg atcagctcgc gggcgtgcgc gatctgtgcc ggggtgaggg tagggcgggg
     9961 gccaaacttc acgcctcggg ccttggcggc ctcgcgcccg ctccgggtgc ggtcgatgat
    10021 tagggaacgc tcgaactcgg caatgccggc gaacacggtc aacaccatgc ggccggccgg
    10081 cgtggtggtg tcggcccacg gctctgccag gctacgcagg cccgcgccgg cctcctggat
    10141 gcgctcggca atgtccagta ggtcgcgggt gctgcgggcc aggcggtcta gcctggtcac
    10201 tgtcacaacg tcgccagggc gtaggtggtc aagcatcctg gccagctccg ggcggtcgcg
    10261 cctggtgccg gtgatcttct cggaaaacag cttggtgcag ccggccgcgt gcagttcggc
    10321 ccgttggttg gtcaagtcct ggtcgtcggt gctgacgcgg gcatagccca gcaggccagc
    10381 ggcggcgctc ttgttcatgg cgtaatgtct ccggttctag tcgcaagtat tctactttat
    10441 gcgactaaaa cacgcgacaa gaaaacgcca ggaaaagggc agggcggcag cctgtcgcgt
    10501 aacttaggac ttgtgcgaca tgtcgttttc agaagacggc tgcactgaac gtcagaagcc
    10561 gactgcacta tagcagcgga ggggttggat caaagtactt taaagtactt taaagtactt
    10621 taaagtactt tgatcccgag gggaaccctg tggttggcat gcacatacaa atggacgaac
    10681 ggataaacct tttcacgccc ttttaaatat ccgttattct aataaacgct cttttctctt
    10741 aggtttaccc gccaatatat cctgtcaaac actgatagtt taaactgaag gcgggaaacg
    10801 acaatctgat ccaagctcaa gctaagcttg
//
