# Supplementary material for: Rubisco small subunits from the unicellular green alga Chlamydomonas complement Rubisco‐deficient mutants of Arabidopsis
Source: New Phytol. 2017 Jan 13;214(2):655–67. doi: 10.1111/nph.14414 (PMC5363358; doi:10.1111/nph.14414)
Supplement: Supplementary file 2 — Notes S1 Expression vectors for Rubisco small subunit (rbcS) cassettes. [file NPH-214-655-s002.zip › 1AAtmod - pGWB4.gb]

LOCUS       Exported               18002 bp ds-DNA     circular SYN 30-JUL-2016
DEFINITION  synthetic circular DNA.
ACCESSION   .
VERSION     .
KEYWORDS    1AAtmod - pGWB4
SOURCE      synthetic DNA construct
  ORGANISM  synthetic DNA construct
REFERENCE   1  (bases 1 to 18002)
  AUTHORS   .
  TITLE     Direct Submission
  JOURNAL   Exported Saturday, Jul 30, 2016 from SnapGene Viewer 3.1.2
            http://www.snapgene.com
FEATURES             Location/Qualifiers
     source          1..18002
                     /organism="synthetic DNA construct"
                     /mol_type="other DNA"
     CDS             complement(145..516)
                     /codon_start=1
                     /gene="traJ"
                     /product="oriT-recognizing protein"
                     /note="traJ"
                     /translation="MADETKPTRKGSPPIKVYCLPDERRAIEEKAAAAGMSLSAYLLAV
                     GQGYKITGVVDYEHVRELARINGDLGRLGGLLKLWLTDDPRTARFGDATILALLAKIEE
                     KQDELGKVMMGVVRPRAEP"
     oriT            549..658
                     /note="incP origin of transfer"
     CDS             complement(1339..1989)
                     /codon_start=1
                     /gene="tetR"
                     /product="tetracycline resistance regulatory protein"
                     /note="TetR"
                     /translation="MTKLQPNTVIRAALDLLNEVGVDGLTTRKLAERLGVQQPALYWHF
                     RNKRALLDALAEAMLAENHTHSVPRADDDWRSFLIGNARSFRQALLAYRDGARIHAGTR
                     PGAPQMETADAQLRFLCEAGFSAGDAVNALMTISYFTVGAVLEEQAGDSDAGERGGTVE
                     QAPLSPLLRAAIDAFDEAGPDAAFEQGLAVIVDGLAKRRLVVRNVEGPRKGDD"
     misc_feature    2454..2478
                     /note="RB T-DNA repeat"
                     /note="right border repeat from nopaline C58 T-DNA"
     promoter        2602..2781
                     /note="NOS promoter"
                     /note="nopaline synthase promoter"
     promoter        2634..2817
                     /function="NOS promoter"
                     /note="NOS promoter"
                     /note="nopaline synthase promoter"
     CDS             2838..3632
                     /codon_start=1
                     /gene="aph(3')-II (or nptII)"
                     /product="aminoglycoside phosphotransferase from Tn5"
                     /note="NeoR/KanR"
                     /note="confers resistance to neomycin, kanamycin, and G418 
                     (Geneticin(R))"
                     /translation="MIEQDGLHAGSPAAWVERLFGYDWAQQTIGCSDAAVFRLSAQGRP
                     VLFVKTDLSGALNELQDEAARLSWLATTGVPCAAVLDVVTEAGRDWLLLGEVPGQDLLS
                     SHLAPAEKVSIMADAMRRLHTLDPATCPFDHQAKHRIERARTRMEAGLVDQDDLDEEHQ
                     GLAPAELFARLKARMPDGDDLVVTHGDACLPNIMVENGRFSGFIDCGRLGVADRYQDIA
                     LATRDIAEELGGEWADRFLVLYGIAAPDSQRIAFYRLLDEFF"
     terminator      4022..4274
                     /note="NOS terminator"
                     /note="nopaline synthase terminator and poly(A) signal"
     protein_bind    4823..4844
                     /bound_moiety="E. coli catabolite activator protein"
                     /note="CAP binding site"
                     /note="CAP binding activates transcription in the presence 
                     of cAMP."
     promoter        4859..4889
                     /note="lac promoter"
                     /note="promoter for the E. coli lac operon"
     protein_bind    4897..4913
                     /bound_moiety="lac repressor encoded by lacI"
                     /note="lac operator"
                     /note="The lac repressor binds to the lac operator to 
                     inhibit transcription in E. coli. This inhibition can be 
                     relieved by adding lactose or 
                     isopropyl-beta-D-thiogalactopyranoside (IPTG)."
     primer_bind     4921..4937
                     /note="M13 rev"
                     /note="common sequencing primer, one of multiple similar 
                     variants"
     protein_bind    4977..5001
                     /gene="mutant version of attB"
                     /bound_moiety="BP Clonase(TM)"
                     /note="attB1"
                     /note="recombination site for the Gateway(R) BP reaction"
     misc_feature    5016..7015
                     /note="1A promoter"
                     /note="Arabidopsis RbcS1A promoter"
     misc_feature    7016..7180
                     /note="1A TP"
                     /note="Arabidopsis RbcS1A transit peptide"
     misc_feature    7181..7246
                     /note="1AAt"
     misc_feature    7247..7285
                     /note="mod alpha-helix 1"
     misc_feature    7286..7417
                     /note="1AAt"
     misc_feature    7418..7459
                     /note="mod alpha-helix 2"
     misc_feature    7460..7555
                     /note="1AAt"
     protein_bind    7569..7593
                     /gene="mutant version of attB"
                     /bound_moiety="BP Clonase(TM)"
                     /note="attB2"
                     /note="recombination site for the Gateway(R) BP reaction"
     CDS             7598..8317
                     /codon_start=1
                     /product="enhanced GFP"
                     /note="EGFP"
                     /note="mammalian codon-optimized"
                     /translation="MVSKGEELFTGVVPILVELDGDVNGHKFSVSGEGEGDATYGKLTL
                     KFICTTGKLPVPWPTLVTTFTYGVQCFSRYPDHMKQHDFFKSAMPEGYVQERTIFFKDD
                     GNYKTRAEVKFEGDTLVNRIELKGIDFKEDGNILGHKLEYNYNSHNVYIMADKQKNGIK
                     VNFKIRHNIEDGSVQLADHYQQNTPIGDGPVLLPDNHYLSTQSALSKDPNEKRDHMVLL
                     EFVTAAGITHGMDELYK"
     terminator      8342..8594
                     /note="NOS terminator"
                     /note="nopaline synthase terminator and poly(A) signal"
     terminator      9023..9275
                     /note="NOS terminator"
                     /note="nopaline synthase terminator and poly(A) signal"
     CDS             complement(9743..10768)
                     /codon_start=1
                     /gene="aph(4)-Ia"
                     /product="aminoglycoside phosphotransferase from E. coli"
                     /note="HygR"
                     /note="confers resistance to hygromycin"
                     /translation="MKKPELTATSVEKFLIEKFDSVSDLMQLSEGEESRAFSFDVGGRG
                     YVLRVNSCADGFYKDRYVYRHFASAALPIPEVLDIGEFSESLTYCISRRAQGVTLQDLP
                     ETELPAVLQPVAEAMDAIAAADLSQTSGFGPFGPQGIGQYTTWRDFICAIADPHVYHWQ
                     TVMDDTVSASVAQALDELMLWAEDCPEVRHLVHADFGSNNVLTDNGRITAVIDWSEAMF
                     GDSQYEVANIFFWRPWLACMEQQTRYFERRHPELAGSPRLRAYMLRIGLDQLYQSLVDG
                     NFDDAAWAQGRCDAIVRSGAGTVGRTQIARRSAAVWTDGCVEVLADSGNRRPSTRPRAK
                     E"
     promoter        complement(10778..11122)
                     /note="CaMV 35S promoter"
                     /note="strong constitutive promoter from cauliflower mosaic
                     virus"
     primer_bind     complement(11232..11248)
                     /note="M13 fwd"
                     /note="common sequencing primer, one of multiple similar 
                     variants"
     misc_feature    11866..11890
                     /note="LB T-DNA repeat"
                     /note="left border repeat from nopaline C58 T-DNA"
     CDS             complement(13486..14634)
                     /codon_start=1
                     /product="trans-acting replication protein that binds to 
                     and activates oriV"
                     /note="trfA"
                     /translation="MNRTFDRKAYRQELIDAGFSAEDAETIASRTVMRAPRETFQSVGS
                     MVQQATAKIERDSVQLAPPALPAPSAAVERSRRLEQEAAGLAKSMTIDTRGTMTTKKRK
                     TAGEDLAKQVSEAKQAALLKHTKQQIKEMQLSLFDIAPWPDTMRAMPNDTARSALFTTR
                     NKKIPREALQNKVIFHVNKDVKITYTGVELRADDDELVWQQVLEYAKRTPIGEPITFTF
                     YELCQDLGWSINGRYYTKAEECLSRLQATAMGFTSDRVGHLESVSLLHRFRVLDRGKKT
                     SRCQVLIDEEIVVLFAGDHYTKFIWEKYRKLSPTARRMFDYFSSHREPYPLKLETFRLM
                     CGSDSTRVKKWREQVGEACEELRGSGLVEHAWVNDDLVHCKR"
     CDS             complement(14933..15727)
                     /codon_start=1
                     /gene="aphA-3"
                     /product="aminoglycoside phosphotransferase"
                     /note="KanR"
                     /note="confers resistance to kanamycin"
                     /translation="MAKMRISPELKKLIEKYRCVKDTEGMSPAKVYKLVGENENLYLKM
                     TDSRYKGTTYDVEREKDMMLWLEGKLPVPKVLHFERHDGWSNLLMSEADGVLCSEEYED
                     EQSPEKIIELYAECIRLFHSIDISDCPYTNSLDSRLAELDYLLNNDLADVDCENWEEDT
                     PFKDPRELYDFLKTEKPEEELVFSHGDLGDSNIFVKDGKVSGFIDLGRSGRADKWYDIA
                     FCVRSIREDIGEEQYVELFFDLLGIKPDWEKIKYYILLDELF"
     mobile_element  15919..16686
                     /mobile_element_type="insertion sequence:IS1"
                     /note="IS1"
                     /note="prokaryotic transposable element"
     rep_origin      17309..18
                     /note="oriV"
                     /note="incP origin of replication"
ORIGIN
        1 tgagcgtcgc aaaggcgctc ggtcttgcct tgctcgtcgg tgatgtactt caccagctcc
       61 gcgaagtcgc tcttcttgat ggagcgcatg gggacgtgct tggcaatcac gcgcaccccc
      121 cggccgtttt agcggctaaa aaagtcatgg ctctgccctc gggcggacca cgcccatcat
      181 gaccttgcca agctcgtcct gcttctcttc gatcttcgcc agcagggcga ggatcgtggc
      241 atcaccgaac cgcgccgtgc gcgggtcgtc ggtgagccag agtttcagca ggccgcccag
      301 gcggcccagg tcgccattga tgcgggccag ctcgcggacg tgctcatagt ccacgacgcc
      361 cgtgattttg tagccctggc cgacggccag caggtaggcc gacaggctca tgccggccgc
      421 cgccgccttt tcctcaatcg ctcttcgttc gtctggaagg cagtacacct tgataggtgg
      481 gctgcccttc ctggttggct tggtttcatc agccatccgc ttgccctcat ctgttacgcc
      541 ggcggtagcc ggccagcctc gcagagcagg attcccgttg agcaccgcca ggtgcgaata
      601 agggacagtg aagaaggaac acccgctcgc gggtgggcct acttcaccta tcctgcccgg
      661 ctgacgccgt tggatacacc aaggaaagtc tacacgaacc ctttggcaaa atcctgtata
      721 tcgtgcgaaa aaggatggat ataccgaaaa aatcgctata atgaccccga agcagggtta
      781 tgcagcggaa aagcgccacg cttcccgaag ggagaaaggc ggacaggtat ccggtaagcg
      841 gcagggtcgg aacaggagag cgcacgaggg agcttccagg gggaaacgcc tggtatcttt
      901 atagtcctgt cgggtttcgc cacctctgac ttgagcgtcg atttttgtga tgctcgtcag
      961 gggggcggag cctatggaaa aacgccagca acgcggcctt tttacggttc ctggcctttt
     1021 gctggccttt tgctcacatg ttctttcctg cgttatcccc tgattctgtg gataaccgta
     1081 ttaccgcctt tgagtgagct gataccgctc gccgcagccg aacgaccgag cgcagcgagt
     1141 cagtgagcga ggaagcggaa gagcgccaga aggccgccag agaggccgag cgcggccgtg
     1201 aggcttggac gctagggcag ggcatgaaaa agcccgtagc gggctgctac gggcgtctga
     1261 cgcggtggaa agggggaggg gatgttgtct acatggctct gctgtagtga gtgggttgcg
     1321 ctccggcagc ggtcctgatc aatcgtcacc ctttctcggt ccttcaacgt tcctgacaac
     1381 gagcctcctt ttcgccaatc catcgacaat caccgcgagt ccctgctcga acgctgcgtc
     1441 cggaccggct tcgtcgaagg cgtctatcgc ggcccgcaac agcggcgaga gcggagcctg
     1501 ttcaacggtg ccgccgcgct cgccggcatc gctgtcgccg gcctgctcct caagcacggc
     1561 cccaacagtg aagtagctga ttgtcatcag cgcattgacg gcgtccccgg ccgaaaaacc
     1621 cgcctcgcag aggaagcgaa gctgcgcgtc ggccgtttcc atctgcggtg cgcccggtcg
     1681 cgtgccggca tggatgcgcg cgccatcgcg gtaggcgagc agcgcctgcc tgaagctgcg
     1741 ggcattcccg atcagaaatg agcgccagtc gtcgtcggct ctcggcaccg aatgcgtatg
     1801 attctccgcc agcatggctt cggccagtgc gtcgagcagc gcccgcttgt tcctgaagtg
     1861 ccagtaaagc gccggctgct gaacccccaa ccgttccgcc agtttgcgtg tcgtcagacc
     1921 gtctacgccg acctcgttca acaggtccag ggcggcacgg atcactgtat tcggctgcaa
     1981 ctttgtcatg cttgacactt tatcactgat aaacataata tgtccaccaa cttatcagtg
     2041 ataaagaatc cgcgcgttca atcggaccag cggaggctgg tccggaggcc agacgtgaaa
     2101 cccaacatac ccctgatcgt aattctgagc actgtcgcgc tcgacgctgt cggcatcggc
     2161 ctgattatgc cggtgctgcc gggcctcctg cgcgatctgg ttcactcgaa cgacgtcacc
     2221 gcccactatg gcattctgct ggcgctgtat gcgttggtgc aatttgcctg cgcacctgtg
     2281 ctgggcgcgc tgtcggatcg tttcgggcgg cggccaatct tgctcgtctc gctggccggc
     2341 gccagatctg gggaaccctg tggttggcat gcacatacaa atggacgaac ggataaacct
     2401 tttcacgccc ttttaaatat ccgattattc taataaacgc tcttttctct taggtttacc
     2461 cgccaatata tcctgtcaaa cactgatagt ttaaactgaa ggcgggaaac gacaatctga
     2521 tcatgagcgg agaattaagg gagtcacgtt atgacccccg ccgatgacgc gggacaagcc
     2581 gttttacgtt tggaactgac agaaccgcaa cgttgaagga gccactcagc cgcgggtttc
     2641 tggagtttaa tgagctaagc acatacgtca gaaaccatta ttgcgcgttc aaaagtcgcc
     2701 taaggtcact atcagctagc aaatatttct tgtcaaaaat gctccactga cgttccataa
     2761 attcccctcg gtatccaatt agagtctcat attcactctc aatccaaata atctgcaccg
     2821 gatctggatc gtttcgcatg attgaacaag atggattgca cgcaggttct ccggccgctt
     2881 gggtggagag gctattcggc tatgactggg cacaacagac aatcggctgc tctgatgccg
     2941 ccgtgttccg gctgtcagcg caggggcgcc cggttctttt tgtcaagacc gacctgtccg
     3001 gtgccctgaa tgaactgcag gacgaggcag cgcggctatc gtggctggcc acgacgggcg
     3061 ttccttgcgc agctgtgctc gacgttgtca ctgaagcggg aagggactgg ctgctattgg
     3121 gcgaagtgcc ggggcaggat ctcctgtcat ctcaccttgc tcctgccgag aaagtatcca
     3181 tcatggctga tgcaatgcgg cggctgcata cgcttgatcc ggctacctgc ccattcgacc
     3241 accaagcgaa acatcgcatc gagcgagcac gtactcggat ggaagccggt cttgtcgatc
     3301 aggatgatct ggacgaagag catcaggggc tcgcgccagc cgaactgttc gccaggctca
     3361 aggcgcgcat gcccgacggc gatgatctcg tcgtgaccca tggcgatgcc tgcttgccga
     3421 atatcatggt ggaaaatggc cgcttttctg gattcatcga ctgtggccgg ctgggtgtgg
     3481 cggaccgcta tcaggacata gcgttggcta cccgtgatat tgctgaagag cttggcggcg
     3541 aatgggctga ccgcttcctc gtgctttacg gtatcgccgc tcccgattcg cagcgcatcg
     3601 ccttctatcg ccttcttgac gagttcttct gagcgggact ctggggttcg aaatgaccga
     3661 ccaagcgacg cccaacctgc catcacgaga tttcgattcc accgccgcct tctatgaaag
     3721 gttgggcttc ggaatcgttt tccgggacgc cggctggatg atcctccagc gcggggatct
     3781 catgctggag ttcttcgccc acgggatctc tgcggaacag gcggtcgaag gtgccgatat
     3841 cattacgaca gcaacggccg acaagcacaa cgccacgatc ctgagcgaca atatgatcgg
     3901 gcccggcgtc cacatcaacg gcgtcggcgg cgactgccca ggcaagaccg agatgcaccg
     3961 cgatatcttg ctgcgttcgg atattttcgt ggagttcccg ccacagaccc ggatgatccc
     4021 cgatcgttca aacatttggc aataaagttt cttaagattg aatcctgttg ccggtcttgc
     4081 gatgattatc atataatttc tgttgaatta cgttaagcat gtaataatta acatgtaatg
     4141 catgacgtta tttatgagat gggtttttat gattagagtc ccgcaattat acatttaata
     4201 cgcgatagaa aacaaaatat agcgcgcaaa ctaggataaa ttatcgcgcg cggtgtcatc
     4261 tatgttacta gatcgggcct cctgtcaatg ctggcggcgg ctctggtggt ggttctggtg
     4321 gcggctctga gggtggtggc tctgagggtg gcggttctga gggtggcggc tctgagggag
     4381 gcggttccgg tggtggctct ggttccggtg attttgatta tgaaaagatg gcaaacgcta
     4441 ataagggggc tatgaccgaa aatgccgatg aaaacgcgct acagtctgac gctaaaggca
     4501 aacttgattc tgtcgctact gattacggtg ctgctatcga tggtttcatt ggtgacgttt
     4561 ccggccttgc taatggtaat ggtgctactg gtgattttgc tggctctaat tcccaaatgg
     4621 ctcaagtcgg tgacggtgat aattcacctt taatgaataa tttccgtcaa tatttacctt
     4681 ccctccctca atcggttgaa tgtcgccctt ttgtctttgg cccaatacgc aaaccgcctc
     4741 tccccgcgcg ttggccgatt cattaatgca gctggcacga caggtttccc gactggaaag
     4801 cgggcagtga gcgcaacgca attaatgtga gttagctcac tcattaggca ccccaggctt
     4861 tacactttat gcttccggct cgtatgttgt gtggaattgt gagcggataa caatttcaca
     4921 caggaaacag ctatgaccat gattacgcca agcttgcatg cctgcaggct ctaatcacaa
     4981 gtttgtacaa aaaagcaggc tccgaattcg ccctttcgga attttgtggg ctctttacct
     5041 tacgaggagc ttgagcttca atgttttgat taaaataata gaaggcttct tgtaatatag
     5101 gattattggt caacaaattc ttattgtcca agatattaac tgtttgactg agtctcaaag
     5161 tggaattaga aacatcttat tatgatatgt gggtactttc tagtttcgac aaacatgttt
     5221 atggctttca tctatcaaga ttcttcactc tataattaga attcaaaagt agagttcact
     5281 gtcagaattc aaatttatta tgtgtttttt ttccgtggtc gagattgtgt attattcttt
     5341 agttattaca agacttttag ctaaaatttg aaagaattta ctttaagaaa atcttaacat
     5401 ctgagataat ttcagcaata gattatattt ttcattactc tagcagtatt tttgcagatc
     5461 aatcgcaaca tatatggttg ttagaaaaaa tgcactatat atatatatat tattttttca
     5521 attaaaagtg catgatatat aatatatata tatatatata tatgtgtgtg tgtatatggt
     5581 caaagaaatt cttatacaaa tatacacgaa cacatatatt tgacaaaatc aaagtattac
     5641 actaaacaat gagttggtgc atggccaaaa caaatatgta gattaaaaat tccagcctcc
     5701 aaaaaaaaat ccaagtgttg taaagcatta tatatatata gtagatccca aatttttgta
     5761 caattccaca ctgatcgaat ttttaaagtt gaatatctga cgtaggattt ttttaatgtc
     5821 ttacctgacc atttactaat aacattcata cgttttcatt tgaaatatcc tctataatta
     5881 tattgaattt ggcacataat aagaaaccta attggtgatt tattttacta gtaaatttct
     5941 ggtgatgggc tttctactag aaagctctcg gaaaatcttg gaccaaatcc atattccatg
     6001 acttcgattg ttaaccctat tagttttcac aaacatacta tcaatatcat tgcaacggaa
     6061 aaggtacaag taaaacattc aatccgatag ggaagtgatg taggaggttg ggaagacagg
     6121 cccagaaaga gatttatctg acttgttttg tgtatagttt tcaatgttca taaaggaaga
     6181 tggagacttg agaagttttt tttggacttt gtttagcttt gttgggcgtt tttttttttt
     6241 gatcaataac tttgttgggc ttatgatttg taatattttc gtggactctt tagtttattt
     6301 agacgtgcta actttgttgg gcttatgact tgttgtaaca tattgtaaca gatgacttga
     6361 tgtgcgacta atctttacac attaaacata gttctgtttt ttgaaagttc ttattttcat
     6421 ttttatttga atgttatata tttttctata tttataattc tagtaaaagg caaattttgc
     6481 ttttaaatga aaaaaatata tattccacag tttcacctaa tcttatgcat ttagcagtac
     6541 aaattcaaaa atttcccatt tttattcatg aatcatacca ttatatatta actaaatcca
     6601 aggtaaaaaa aaggtatgaa agctctatag taagtaaaat ataaattccc cataaggaaa
     6661 gggccaagtc caccaggcaa gtaaaatgag caagcaccac tccaccatca cacaatttca
     6721 ctcatagata acgataagat tcatggaatt atcttccacg tggcattatt ccagcggttc
     6781 aagccgataa gggtctcaac acctctcctt aggcctttgt ggccgttacc aagtaaaatt
     6841 aacctcacac atatccacac tcaaaatcca acggtgtaga tcctagtcca cttgaatctc
     6901 atgtatccta gaccctccga tcactccaaa gcttgttctc attgttgtta tcattatata
     6961 tagatgacca aagcactaga ccaaacctca gtcacacaaa gagtaaagaa gaacaatggc
     7021 ttcctctatg ctctcttccg ctactatggt tgcctctccg gctcaggcca ctatggtcgc
     7081 tcctttcaac ggacttaagt cctccgctgc cttcccagcc acccgcaagg ctaacaacga
     7141 cattacttcc atcacaagca acggcggaag agttaactgc atgcaggtgt ggcctccgat
     7201 tggaaagaag aagtttgaga ctctctctta ccttcctgac cttaccgatg aacaaattgc
     7261 tgctcaagtt gactacattg ttgctaacaa gtggattcct tgtgttgaat tcgagttgga
     7321 gcacggattt gtgtaccgtg agcacggtaa ctcacccgga tactatgatg gacggtactg
     7381 gacaatgtgg aagcttccct tgttcggttg caccgaccct atgcaagtgt tgagagaaat
     7441 tgttgcttgc actaaggctt accccaatgc cttcattagg atcatcggat tcgacaacac
     7501 ccgtcaagtc cagtgcatca gtttcattgc ctacaagcca ccaagcttca ccggtaaggg
     7561 cgaattcgac ccagctttct tgtacaaagt ggtgatcatg gtgagcaagg gcgaggagct
     7621 gttcaccggg gtggtgccca tcctggtcga gctggacggc gacgtgaacg gccacaagtt
     7681 cagcgtgtcc ggcgagggcg agggcgatgc cacctacggc aagctgaccc tgaagttcat
     7741 ctgcaccacc ggcaagctgc ccgtgccctg gcccaccctc gtgaccacct tcacctacgg
     7801 cgtgcagtgc ttcagccgct accccgacca catgaagcag cacgacttct tcaagtccgc
     7861 catgcccgaa ggctacgtcc aggagcgcac catcttcttc aaggacgacg gcaactacaa
     7921 gacccgcgcc gaggtgaagt tcgagggcga caccctggtg aaccgcatcg agctgaaggg
     7981 catcgacttc aaggaggacg gcaacatcct ggggcacaag ctggagtaca actacaacag
     8041 ccacaacgtc tatatcatgg ccgacaagca gaagaacggc atcaaggtga acttcaagat
     8101 ccgccacaac atcgaggacg gcagcgtgca gctcgccgac cactaccagc agaacacccc
     8161 catcggcgac ggccccgtgc tgctgcccga caaccactac ctgagcaccc agtccgccct
     8221 gagcaaagac cccaacgaga agcgcgatca catggtcctg ctggagttcg tgaccgccgc
     8281 cgggatcact cacggcatgg acgagctgta caagtaaagc ggcccgagct cgaatttccc
     8341 cgatcgttca aacatttggc aataaagttt cttaagattg aatcctgttg ccggtcttgc
     8401 gatgattatc atataatttc tgttgaatta cgttaagcat gtaataatta acatgtaatg
     8461 catgacgtta tttatgagat gggtttttat gattagagtc ccgcaattat acatttaata
     8521 cgcgatagaa aacaaaatat agcgcgcaaa ctaggataaa ttatcgcgcg cggtgtcatc
     8581 tatgttacta gatcgggaat tagcttcatc aacgcaagac atgcgcacga ccgtctgaca
     8641 ggagaggaat ttccgacgag cacagaaagg acttgctctt ggacgtaggc ctatttctca
     8701 ggcacatgta tcaagtgttc ggacgtgggt tttcgatggt gtatcagccg ccgccaactg
     8761 ggagatgagg aggctttctt ggggggcagt cagcagttca tttcacaaga cagaggaact
     8821 tgtaaggaga tgcactgatt tatcttggcg caaaccagca ggacgaatta gtgggaatag
     8881 cccgcgaata tctaagttat gcctgtcggc atgagcagaa acttccaatt cgaaacagtt
     8941 tggagaggtt gtttttgggc ataccttttg ttagtcagcc tctcgattgc tcatcgtcat
     9001 tacacagtac cgaagtttga tcgatctagt aacatagatg acaccgcgcg cgataattta
     9061 tcctagtttg cgcgctatat tttgttttct atcgcgtatt aaatgtataa ttgcgggact
     9121 ctaatcataa aaacccatct cataaataac gtcatgcatt acatgttaat tattacatgc
     9181 ttaacgtaat tcaacagaaa ttatatgata atcatcgcaa gaccggcaac aggattcaat
     9241 cttaagaaac tttattgcca aatgtttgaa cgatctgctt cgacgcactc cttctttact
     9301 ccaccatctc gtccttattg aaaacgtggg tagcaccaaa acgaatcaag tcgctggaac
     9361 tgaagttacc aatcacgctg gatgatttgc cagttggatt aatcttgcct ttccccgcat
     9421 gaataatatt gatgaatgca tgcgtgaggg gtatttcgat tttggcaata gctgcaattg
     9481 ccgcgacatc ctccaacgag cataattctt cagaaaaata gcgatgttcc atgttgtcag
     9541 ggcatgcatg atgcacgtta tgaggtgacg gtgctaggca gtattccctc aaagtttcat
     9601 agtcagtatc atattcatca ttgcattcct gcaagagaga attgagacgc aatccacacg
     9661 ctgcggcaac cttccggcgt tcgtggtcta tttgctcttg gacgttgcaa acgtaagtgt
     9721 tggatcccgg tcggcatcta ctctattcct ttgccctcgg acgagtgctg gggcgtcggt
     9781 ttccactatc ggcgagtact tctacacagc catcggtcca gacggccgcg cttctgcggg
     9841 cgatttgtgt acgcccgaca gtcccggctc cggatcggac gattgcgtcg catcgaccct
     9901 gcgcccaagc tgcatcatcg aaattgccgt caaccaagct ctgatagagt tggtcaagac
     9961 caatgcggag catatacgcc cggagccgcg gcgatcctgc aagctccgga tgcctccgct
    10021 cgaagtagcg cgtctgctgc tccatacaag ccaaccacgg cctccagaag aagatgttgg
    10081 cgacctcgta ttgggaatcc ccgaacatcg cctcgctcca gtcaatgacc gctgttatgc
    10141 ggccattgtc cgtcaggaca ttgttggagc cgaaatccgc gtgcacgagg tgccggactt
    10201 cggggcagtc ctcggcccaa agcatcagct catcgagagc ctgcgcgacg gacgcactga
    10261 cggtgtcgtc catcacagtt tgccagtgat acacatgggg atcagcaatc gcgcatatga
    10321 aatcacgcca tgtagtgtat tgaccgattc cttgcggtcc gaatgggccg aacccgctcg
    10381 tctggctaag atcggccgca gcgatcgcat ccatggcctc cgcgaccggc tgcagaacag
    10441 cgggcagttc ggtttcaggc aggtcttgca acgtgacacc ctgtgcacgg cgggagatgc
    10501 aataggtcag gctctcgctg aattccccaa tgtcaagcac ttccggaatc gggagcgcgg
    10561 ccgatgcaaa gtgccgataa acataacgat ctttgtagaa accatcggcg cagctattta
    10621 cccgcaggac atatccacgc cctcctacat cgaagctgaa agcacgagat tcttcgccct
    10681 ccgagagctg catcaggtcg gagacgctgt cgaacttttc gatcagaaac ttctcgacag
    10741 acgtcgcggt gagttcaggc tttttcatat cggggtcgtc ctctccaaat gaaatgaact
    10801 tccttatata gaggaagggt cttgcgaagg atagtgggat tgtgcgtcat cccttacgtc
    10861 agtggagata tcacatcaat ccacttgctt tgaagacgtg gttggaacgt cttctttttc
    10921 cacgatgctc ctcgtgggtg ggggtccatc tttgggacca ctgtcggcag aggcatcttg
    10981 aacgatagcc tttcctttat cgcaatgatg gcatttgtag gtgccacctt ccttttctac
    11041 tgtccttttg atgaagtgac agatagctgg gcaatggaat ccgaggaggt ttcccgatat
    11101 taccctttgt tgaaaagtct caatagccct ttggtcttct gagactgtat ctttgatatt
    11161 cttggagtag acgagagtgt cgtgctccac catgttgacg gatctctagg acgcgtccta
    11221 gaagctaatt cactggccgt cgttttacaa cgtcgtgact gggaaaaccc tggcgttacc
    11281 caacttaatc gccttgcagc acatccccct ttcgccagct ggcgtaatag cgaagaggcc
    11341 cgcaccgatc gcccttccca acagttgcgc agcctgaatg gcgcccgctc ctttcgcttt
    11401 cttcccttcc tttctcgcca cgttcgccgg ctttccccgt caagctctaa atcgggggct
    11461 ccctttaggg ttccgattta gtgctttacg gcacctcgac cccaaaaaac ttgatttggg
    11521 tgatggttca cgtagtgggc catcgccctg atagacggtt tttcgccctt tgacgttgga
    11581 gtccacgttc tttaatagtg gactcttgtt ccaaactgga acaacactca accctatctc
    11641 gggctattct tttgatttat aagggatttt gccgatttcg gaaccaccat caaacaggat
    11701 tttcgcctgc tggggcaaac cagcgtggac cgcttgctgc aactctctca gggccaggcg
    11761 gtgaagggca atcagctgtt gcccgtctca ctggtgaaaa gaaaaaccac cccagtacat
    11821 taaaaacgtc cgcaatgtgt tattaagttg tctaagcgtc aatttgttta caccacaata
    11881 tatcctgcca ccagccagcc aacagctccc cgaccggcag ctcggcacaa aatcaccact
    11941 cgatacaggc agcccatcag tccgggacgg cgtcagcggg agagccgttg taaggcggca
    12001 gactttgctc atgttaccga tgctattcgg aagaacggca actaagctgc cgggtttgaa
    12061 acacggatga tctcgcggag ggtagcatgt tgattgtaac gatgacagag cgttgctgcc
    12121 tgtgatcaaa tatcatctcc ctcgcagaga tccgaattat cagccttctt attcatttct
    12181 cgcttaaccg tgacaggctg tcgatcttga gaactatgcc gacataatag gaaatcgctg
    12241 gataaagccg ctgaggaagc tgagtggcgc tatttcttta gaagtgaacg ttgacgatat
    12301 caactcccct atccattgct caccgaatgg tacaggtcgg ggacccgaag ttccgactgt
    12361 cggcctgatg catccccggc tgatcgaccc cagatctggg gctgagaaag cccagtaagg
    12421 aaacaactgt aggttcgagt cgcgagatcc cccggaacca aaggaagtag gttaaacccg
    12481 ctccgatcag gccgagccac gccaggccga gaacattggt tcctgtaggc atcgggattg
    12541 gcggatcaaa cactaaagct actggaacga gcagaagtcc tccggccgcc agttgccagg
    12601 cggtaaaggt gagcagaggc acgggaggtt gccacttgcg ggtcagcacg gttccgaacg
    12661 ccatggaaac cgcccccgcc aggcccgctg cgacgccgac aggatctagc gctgcgtttg
    12721 gtgtcaacac caacagcgcc acgcccgcag ttccgcaaat agcccccagg accgccatca
    12781 atcgtatcgg gctacctagc agagcggcag agatgaacac gaccatcagc ggctgcacag
    12841 cgcctaccgt cgccgcgacc ccgcccggca ggcggtagac cgaaataaac aacaagctcc
    12901 agaatagcga aatattaagt gcgccgagga tgaagatgcg catccaccag attcccgttg
    12961 gaatctgtcg gacgatcatc acgagcaata aacccgccgg caacgcccgc agcagcatac
    13021 cggcgacccc tcggcctcgc tgttcgggct ccacgaaaac gccggacaga tgcgccttgt
    13081 gagcgtcctt ggggccgtcc tcctgtttga agaccgacag cccaatgatc tcgccgtcga
    13141 tgtaggcgcc gaatgccacg gcatctcgca accgttcagc gaacgcctcc atgggctttt
    13201 tctcctcgtg ctcgtaaacg gacccgaaca tctctggagc tttcttcagg gccgacaatc
    13261 ggatctcgcg gaaatcctgc acgtcggccg ctccaagccg tcgaatctga gccttaatca
    13321 caattgtcaa ttttaatcct ctgtttatcg gcagttcgta gagcgcgccg tgcgtcccga
    13381 gcgatactga gcgaagcaag tgcgtcgagc agtgcccgct tgttcctgaa atgccagtaa
    13441 agcgctggct gctgaacccc cagccggaac tgaccccaca aggccctagc gtttgcaatg
    13501 caccaggtca tcattgaccc aggcgtgttc caccaggccg ctgcctcgca actcttcgca
    13561 ggcttcgccg acctgctcgc gccacttctt cacgcgggtg gaatccgatc cgcacatgag
    13621 gcggaaggtt tccagcttga gcgggtacgg ctcccggtgc gagctgaaat agtcgaacat
    13681 ccgtcgggcc gtcggcgaca gcttgcggta cttctcccat atgaatttcg tgtagtggtc
    13741 gccagcaaac agcacgacga tttcctcgtc gatcaggacc tggcaacggg acgttttctt
    13801 gccacggtcc aggacgcgga agcggtgcag cagcgacacc gattccaggt gcccaacgcg
    13861 gtcggacgtg aagcccatcg ccgtcgcctg taggcgcgac aggcattcct cggccttcgt
    13921 gtaataccgg ccattgatcg accagcccag gtcctggcaa agctcgtaga acgtgaaggt
    13981 gatcggctcg ccgatagggg tgcgcttcgc gtactccaac acctgctgcc acaccagttc
    14041 gtcatcgtcg gcccgcagct cgacgccggt gtaggtgatc ttcacgtcct tgttgacgtg
    14101 gaaaatgacc ttgttttgca gcgcctcgcg cgggattttc ttgttgcgcg tggtgaacag
    14161 ggcagagcgg gccgtgtcgt ttggcatcgc tcgcatcgtg tccggccacg gcgcaatatc
    14221 gaacaaggaa agctgcattt ccttgatctg ctgcttcgtg tgtttcagca acgcggcctg
    14281 cttggcctcg ctgacctgtt ttgccaggtc ctcgccggcg gtttttcgct tcttggtcgt
    14341 catagttcct cgcgtgtcga tggtcatcga cttcgccaaa cctgccgcct cctgttcgag
    14401 acgacgcgaa cgctccacgg cggccgatgg cgcgggcagg gcagggggag ccagttgcac
    14461 gctgtcgcgc tcgatcttgg ccgtagcttg ctggaccatc gagccgacgg actggaaggt
    14521 ttcgcggggc gcacgcatga cggtgcggct tgcgatggtt tcggcatcct cggcggaaaa
    14581 ccccgcgtcg atcagttctt gcctgtatgc cttccggtca aacgtccgat tcattcaccc
    14641 tccttgcggg attgccccga ctcacgccgg ggcaatgtgc ccttattcct gatttgaccc
    14701 gcctggtgcc ttggtgtcca gataatccac cttatcggca atgaagtcgg tcccgtagac
    14761 cgtctggccg tccttctcgt acttggtatt ccgaatcttg ccctgcacga ataccagcga
    14821 ccccttgccc aaatacttgc cgtgggcctc ggcctgagag ccaaaacact tgatgcggaa
    14881 gaagtcggtg cgctcctgct tgtcgccggc atcgttgcgc cacatctagg tactaaaaca
    14941 attcatccag taaaatataa tattttattt tctcccaatc aggcttgatc cccagtaagt
    15001 caaaaaatag ctcgacatac tgttcttccc cgatatcctc cctgatcgac cggacgcaga
    15061 aggcaatgtc ataccacttg tccgccctgc cgcttctccc aagatcaata aagccactta
    15121 ctttgccatc tttcacaaag atgttgctgt ctcccaggtc gccgtgggaa aagacaagtt
    15181 cctcttcggg cttttccgtc tttaaaaaat catacagctc gcgcggatct ttaaatggag
    15241 tgtcttcttc ccagttttcg caatccacat cggccagatc gttattcagt aagtaatcca
    15301 attcggctaa gcggctgtct aagctattcg tatagggaca atccgatatg tcgatggagt
    15361 gaaagagcct gatgcactcc gcatacagct cgataatctt ttcagggctt tgttcatctt
    15421 catactcttc cgagcaaagg acgccatcgg cctcactcat gagcagattg ctccagccat
    15481 catgccgttc aaagtgcagg acctttggaa caggcagctt tccttccagc catagcatca
    15541 tgtccttttc ccgttccaca tcataggtgg tccctttata ccggctgtcc gtcattttta
    15601 aatataggtt ttcattttct cccaccagct tatatacctt agcaggagac attccttccg
    15661 tatcttttac gcagcggtat ttttcgatca gttttttcaa ttccggtgat attctcattt
    15721 tagccattta ttatttcctt cctcttttct acagtattta aagatacccc aagaagctaa
    15781 ttataacaag acgaactcca attcactgtt ccttgcattc taaaacctta aataccagaa
    15841 aacagctttt tcaaagttgt tttcaaagtt ggcgtataac atagtatcga cggagccgat
    15901 tttgaaacca caattatggg tgatgctgcc aacttactga tttagtgtat gatggtgttt
    15961 ttgaggtgct ccagtggctt ctgtgtctat cagctgtccc tcctgttcag ctactgacgg
    16021 ggtggtgcgt aacggcaaaa gcaccgccgg acatcagcgc tatctctgct ctcactgccg
    16081 taaaacatgg caactgcagt tcacttacac cgcttctcaa cccggtacgc accagaaaat
    16141 cattgatatg gccatgaatg gcgttggatg ccgggcaaca gcccgcatta tgggcgttgg
    16201 cctcaacacg attttacgtc acttaaaaaa ctcaggccgc agtcggtaac ctcgcgcata
    16261 cagccgggca gtgacgtcat cgtctgcgcg gaaatggacg aacagtgggg ctatgtcggg
    16321 gctaaatcgc gccagcgctg gctgttttac gcgtatgaca gtctccggaa gacggttgtt
    16381 gcgcacgtat tcggtgaacg cactatggcg acgctggggc gtcttatgag cctgctgtca
    16441 ccctttgacg tggtgatatg gatgacggat ggctggccgc tgtatgaatc ccgcctgaag
    16501 ggaaagctgc acgtaatcag caagcgatat acgcagcgaa ttgagcggca taacctgaat
    16561 ctgaggcagc acctggcacg gctgggacgg aagtcgctgt cgttctcaaa atcggtggag
    16621 ctgcatgaca aagtcatcgg gcattatctg aacataaaac actatcaata agttggagtc
    16681 attacccaat tatgatagaa tttacaagct ataaggttat tgtcctgggt ttcaagcatt
    16741 agtccatgca agtttttatg ctttgcccat tctatagata tattgataag cgcgctgcct
    16801 atgccttgcc ccctgaaatc cttacatacg gcgatatctt ctatataaaa gatatattat
    16861 cttatcagta ttgtcaatat attcaaggca atctgcctcc tcatcctctt catcctcttc
    16921 gtcttggtag ctttttaaat atggcgcttc atagagtaat tctgtaaagg tccaattctc
    16981 gttttcatac ctcggtataa tcttacctat cacctcaaat ggttcgctgg gtttatcgca
    17041 cccccgaaca cgagcacggc acccgcgacc actatgccaa gaatgcccaa ggtaaaaatt
    17101 gccggccccg ccatgaagtc cgtgaatgcc ccgacggccg aagtgaaggg caggccgcca
    17161 cccaggccgc cgccctcact gcccggcacc tggtcgctga atgtcgatgc cagcacctgc
    17221 ggcacgtcaa tgcttccggg cgtcgcgctc gggctgatcg cccatcccgt tactgccccg
    17281 atcccggcaa tggcaaggac tgccagcgct gccatttttg gggtgaggcc gttcgcggcc
    17341 gaggggcgca gcccctgggg ggatgggagg cccgcgttag cgggccggga gggttcgaga
    17401 agggggggca ccccccttcg gcgtgcgcgg tcacgcgcac agggcgcagc cctggttaaa
    17461 aacaaggttt ataaatattg gtttaaaagc aggttaaaag acaggttagc ggtggccgaa
    17521 aaacgggcgg aaacccttgc aaatgctgga ttttctgcct gtggacagcc cctcaaatgt
    17581 caataggtgc gcccctcatc tgtcagcact ctgcccctca agtgtcaagg atcgcgcccc
    17641 tcatctgtca gtagtcgcgc ccctcaagtg tcaataccgc agggcactta tccccaggct
    17701 tgtccacatc atctgtggga aactcgcgta aaatcaggcg ttttcgccga tttgcgaggc
    17761 tggccagctc cacgtcgccg gccgaaatcg agcctgcccc tcatctgtca acgccgcgcc
    17821 gggtgagtcg gcccctcaag tgtcaacgtc cgcccctcat ctgtcagtga gggccaagtt
    17881 ttccgcgagg tatccacaac gccggcggcc gcggtgtctc gcacacggct tcgacggcgt
    17941 ttctggcgcg tttgcagggc catagacggc cgccagccca gcggcgaggg caaccagccc
    18001 gg
//
