# Supplementary material for: Rubisco small subunits from the unicellular green alga Chlamydomonas complement Rubisco‐deficient mutants of Arabidopsis
Source: New Phytol. 2017 Jan 13;214(2):655–67. doi: 10.1111/nph.14414 (PMC5363358; doi:10.1111/nph.14414)
Supplement: Supplementary file 2 — Notes S1 Expression vectors for Rubisco small subunit (rbcS) cassettes. [file NPH-214-655-s002.zip › 1ACr - pB7WG.gb]

LOCUS       Exported               10875 bp ds-DNA     circular SYN 30-JUL-2016
DEFINITION  synthetic circular DNA.
ACCESSION   .
VERSION     .
KEYWORDS    1ACr - pB7WG
SOURCE      synthetic DNA construct
  ORGANISM  synthetic DNA construct
REFERENCE   1  (bases 1 to 10875)
  AUTHORS   .
  TITLE     Direct Submission
  JOURNAL   Exported Saturday, Jul 30, 2016 from SnapGene Viewer 3.1.2
            http://www.snapgene.com
FEATURES             Location/Qualifiers
     source          1..10875
                     /organism="synthetic DNA construct"
                     /mol_type="other DNA"
     protein_bind    47..71
                     /gene="mutant version of attB"
                     /bound_moiety="BP Clonase(TM)"
                     /note="attB1"
                     /note="recombination site for the Gateway(R) BP reaction"
     misc_feature    86..2085
                     /note="1A promoter"
                     /note="Arabidopsis RbcS1A promoter"
     misc_feature    2086..2250
                     /note="1A TP"
                     /note="Arabidopsis RbcS1A transit peptide"
     misc_feature    2251..2673
                     /note="RbcS2"
                     /note="mature RbcS2 from Chlamydomonas reinhardtii"
     protein_bind    2687..2711
                     /gene="mutant version of attB"
                     /bound_moiety="BP Clonase(TM)"
                     /note="attB2"
                     /note="recombination site for the Gateway(R) BP reaction"
     misc_feature    2742..2942
                     /note="35S terminator"
     promoter        3083..3262
                     /note="NOS promoter"
                     /note="nopaline synthase promoter"
     CDS             3304..3855
                     /codon_start=1
                     /gene="Streptomyces hygroscopicus bar"
                     /product="phosphinothricin acetyltransferase"
                     /note="BlpR"
                     /note="confers resistance to bialophos or phosphinothricin"
                     /translation="MSPERRPADIRRATEADMPAVCTIVNHYIETSTVNFRTEPQEPQE
                     WTDDLVRLRERYPWLVAEVDGEVAGIAYAGPWKARNAYDWTAESTVYVSPRHQRTGLGS
                     TLYTHLLKSLEAQGFKSVVAVIGLPNDPSVRMHEALGYAPRGMLRAAGFKHGNWHDVGF
                     WQLDFSLPVPPRPVLPVTEI"
     terminator      3875..4130
                     /note="NOS terminator"
                     /note="nopaline synthase terminator and poly(A) signal"
     misc_feature    4223..4247
                     /note="LB T-DNA repeat"
                     /note="left border repeat from nopaline C58 T-DNA"
     CDS             4775..5566
                     /codon_start=1
                     /gene="aadA"
                     /product="aminoglycoside adenylyltransferase (Murphy, 
                     1985)"
                     /note="SmR"
                     /note="confers resistance to spectinomycin and 
                     streptomycin"
                     /translation="MGEAVIAEVSTQLSEVVGVIERHLEPTLLAVHLYGSAVDGGLKPH
                     SDIDLLVTVTVRLDETTRRALINDLLETSASPGESEILRAVEVTIVVHDDIIPWRYPAK
                     RELQFGEWQRNDILAGIFEPATIDIDLAILLTKAREHSVALVGPAAEELFDPVPEQDLF
                     EALNETLTLWNSPPDWAGDERNVVLTLSRIWYSAVTGKIAPKDVAADWAMERLPAQYQP
                     VILEARQAYLGQEEDRLASRADQLEEFVHYVKGEITKVVGK"
     rep_origin      5810..6398
                     /direction=RIGHT
                     /note="ori"
                     /note="high-copy-number ColE1/pMB1/pBR322/pUC origin of 
                     replication"
     misc_feature    6584..6724
                     /note="bom"
                     /note="basis of mobility region from pBR322"
     CDS             complement(7328..8395)
                     /codon_start=1
                     /product="replication protein from Pseudomonas plasmid 
                     pVS1"
                     /note="pVS1 RepA"
                     /translation="GRKPSGPVQIGAALGDDLVEKLKAAQAAQRQRIEAEARPGESWQA
                     AADRIRKESRQPPAAGAPSIRKPPKGDEQPDFFVPMLYDVGTRDSRSIMDVAVFRLSKR
                     DRRAGEVIRYELPDGHVEVSAGPAGMASVWDYDLVLMAVSHLTESMNRYREGKGDKPGR
                     VFRPHVADVLKFCRRADGGKQKDDLVETCIRLNTTHVAMQRTKKAKNGRLVTVSEGEAL
                     ISRYKIVKSETGRPEYIEIELADWMYREITEGKNPDVLTVHPDYFLIDPGIGRFLYRLA
                     RRAAGKAEARWLFKTIYERSGSAGEFKKFCFTVRKLIGSNDLPEYDLKEEAGQAGPILV
                     MRYRNLIEGEASAGS"
     CDS             complement(8829..9458)
                     /codon_start=1
                     /product="stability protein from Pseudomonas plasmid pVS1"
                     /note="pVS1 StaA"
                     /translation="MKVIAVLNQKGGSGKTTIATHLARALQLAGADVLLVDSDPQGSAR
                     DWAAVREDQPLTVVGIDRPTIDRDVKAIGRRDFVVIDGAPQAADLAVSAIKAADFVLIP
                     VQPSPYDIWATADLVELVKQRIEVTDGRLQAAFVVSRAIKGTRIGGEVAEALAGYELPI
                     LESRITQRVSYPGTAAAGTTVLESEPEGDAAREVQALAAEIKSKLI"
     misc_feature    10788..10812
                     /note="RB T-DNA repeat"
                     /note="right border repeat from nopaline C58 T-DNA"
ORIGIN
        1 agctctccca tatggtcgac ctgcaggcgg ccgcactagt gatatcacaa gtttgtacaa
       61 aaaagcaggc tccgaattcg ccctttcgga attttgtggg ctctttacct tacgaggagc
      121 ttgagcttca atgttttgat taaaataata gaaggcttct tgtaatatag gattattggt
      181 caacaaattc ttattgtcca agatattaac tgtttgactg agtctcaaag tggaattaga
      241 aacatcttat tatgatatgt gggtactttc tagtttcgac aaacatgttt atggctttca
      301 tctatcaaga ttcttcactc tataattaga attcaaaagt agagttcact gtcagaattc
      361 aaatttatta tgtgtttttt ttccgtggtc gagattgtgt attattcttt agttattaca
      421 agacttttag ctaaaatttg aaagaattta ctttaagaaa atcttaacat ctgagataat
      481 ttcagcaata gattatattt ttcattactc tagcagtatt tttgcagatc aatcgcaaca
      541 tatatggttg ttagaaaaaa tgcactatat atatatatat tattttttca attaaaagtg
      601 catgatatat aatatatata tatatatata tatgtgtgtg tgtatatggt caaagaaatt
      661 cttatacaaa tatacacgaa cacatatatt tgacaaaatc aaagtattac actaaacaat
      721 gagttggtgc atggccaaaa caaatatgta gattaaaaat tccagcctcc aaaaaaaaat
      781 ccaagtgttg taaagcatta tatatatata gtagatccca aatttttgta caattccaca
      841 ctgatcgaat ttttaaagtt gaatatctga cgtaggattt ttttaatgtc ttacctgacc
      901 atttactaat aacattcata cgttttcatt tgaaatatcc tctataatta tattgaattt
      961 ggcacataat aagaaaccta attggtgatt tattttacta gtaaatttct ggtgatgggc
     1021 tttctactag aaagctctcg gaaaatcttg gaccaaatcc atattccatg acttcgattg
     1081 ttaaccctat tagttttcac aaacatacta tcaatatcat tgcaacggaa aaggtacaag
     1141 taaaacattc aatccgatag ggaagtgatg taggaggttg ggaagacagg cccagaaaga
     1201 gatttatctg acttgttttg tgtatagttt tcaatgttca taaaggaaga tggagacttg
     1261 agaagttttt tttggacttt gtttagcttt gttgggcgtt tttttttttt gatcaataac
     1321 tttgttgggc ttatgatttg taatattttc gtggactctt tagtttattt agacgtgcta
     1381 actttgttgg gcttatgact tgttgtaaca tattgtaaca gatgacttga tgtgcgacta
     1441 atctttacac attaaacata gttctgtttt ttgaaagttc ttattttcat ttttatttga
     1501 atgttatata tttttctata tttataattc tagtaaaagg caaattttgc ttttaaatga
     1561 aaaaaatata tattccacag tttcacctaa tcttatgcat ttagcagtac aaattcaaaa
     1621 atttcccatt tttattcatg aatcatacca ttatatatta actaaatcca aggtaaaaaa
     1681 aaggtatgaa agctctatag taagtaaaat ataaattccc cataaggaaa gggccaagtc
     1741 caccaggcaa gtaaaatgag caagcaccac tccaccatca cacaatttca ctcatagata
     1801 acgataagat tcatggaatt atcttccacg tggcattatt ccagcggttc aagccgataa
     1861 gggtctcaac acctctcctt aggcctttgt ggccgttacc aagtaaaatt aacctcacac
     1921 atatccacac tcaaaatcca acggtgtaga tcctagtcca cttgaatctc atgtatccta
     1981 gaccctccga tcactccaaa gcttgttctc attgttgtta tcattatata tagatgacca
     2041 aagcactaga ccaaacctca gtcacacaaa gagtaaagaa gaacaatggc ttcctctatg
     2101 ctctcttccg ctactatggt tgcctctccg gctcaggcca ctatggtcgc tcctttcaac
     2161 ggacttaagt cctccgctgc cttcccagcc acccgcaagg ctaacaacga cattacttcc
     2221 atcacaagca acggcggaag agttaactgc atgatggtct ggaccccggt caacaacaag
     2281 atgttcgaga ccttctccta cctgcccccc ctgagcgacg agcagatcgc cgcccaggtc
     2341 gactacattg tcgccaacgg ctggatcccc tgcctggagt tcgctgagtc ggacaaggcc
     2401 tacgtgtcca acgagtcggc catccgcttc ggcagcgtgt cttgcctgta ctacgacaac
     2461 cgctactgga ccatgtggaa gctgcccatg ttcggctgcc gcgaccccat gcaggtgctg
     2521 cgcgagatcg tcgcctgcac caaggccttc cccgatgcct acgtgcgcct ggtggccttc
     2581 gacaaccaga agcaggtgca gatcatgggc ttcctggtcc agcgccccaa gtctgcccgc
     2641 gactggcagc ccgccaacaa gcgctccgtg taaaagggcg aattcgaccc agctttcttg
     2701 tacaaagtgg tgatatcccg cggccatgct agagtccgca aaaatcacca gtctctctct
     2761 acaaatctat ctctctctat ttttctccag aataatgtgt gagtagttcc cagataaggg
     2821 aattagggtt cttatagggt ttcgctcatg tgttgagcat ataagaaacc cttagtatgt
     2881 atttgtattt gtaaaatact tctatcaata aaatttctaa ttcctaaaac caaaatccag
     2941 tgacctgcag gcatgcgacg tcgggccctc tagaggatcc ccgggtaccg cgaattatcg
     3001 atcatgagcg gagaattaag ggagtcacgt tatgaccccc gccgatgacg cgggacaagc
     3061 cgttttacgt ttggaactga cagaaccgca acgttgaagg agccactgag ccgcgggttt
     3121 ctggagttta atgagctaag cacatacgtc agaaaccatt attgcgcgtt caaaagtcgc
     3181 ctaaggtcac tatcagctag caaatatttc ttgtcaaaaa tgctccactg acgttccata
     3241 aattcccctc ggtatccaat tagagtctca tattcactct caactcgatc gaggggatct
     3301 accatgagcc cagaacgacg cccggccgac atccgccgtg ccaccgaggc ggacatgccg
     3361 gcggtctgca ccatcgtcaa ccactacatc gagacaagca cggtcaactt ccgtaccgag
     3421 ccgcaggaac cgcaggagtg gacggacgac ctcgtccgtc tgcgggagcg ctatccctgg
     3481 ctcgtcgccg aggtggacgg cgaggtcgcc ggcatcgcct acgcgggtcc ctggaaggca
     3541 cgcaacgcct acgactggac ggccgagtcg accgtgtacg tctccccccg ccaccagcgg
     3601 acgggactgg gctccacgct ctacacccac ctgctgaagt ccctggaggc acagggcttc
     3661 aagagcgtgg tcgctgtcat cgggctgccc aacgacccga gcgtgcgcat gcacgaggcg
     3721 ctcggatatg ccccccgcgg catgctgcgg gcggccggct tcaagcacgg gaactggcat
     3781 gacgtgggtt tctggcagct ggacttcagc ctgccggtgc cgccccgtcc ggtcctgccc
     3841 gtcaccgaaa tctgatgacc cctagagtca agcagatcgt tcaaacattt ggcaataaag
     3901 tttcttaaga ttgaatcctg ttgccggtct tgcgatgatt atcatataat ttctgttgaa
     3961 ttacgttaag catgtaataa ttaacatgta atgcatgacg ttatttatga gatgggtttt
     4021 tatgattaga gtcccgcaat tatacattta atacgcgata gaaaacaaaa tatagcgcgc
     4081 aaactaggat aaattatcgc gcgcggtgtc atctactatg ttactagatc gaccggcatg
     4141 caagctgata attcaattcg gcgttaattc agtacattaa aaacgtccgc aatgtgttat
     4201 taagttgtct aagcgtcaat ttgtttacac cacaatatat cctgccacca gccagccaac
     4261 agctccccga ccggcagctc ggcacaaaat caccactcga tacaggcagc ccatcagtcc
     4321 gggacggcgt cagcgggaga gccgttgtaa ggcggcagac tttgctcatg ttaccgatgc
     4381 tattcggaag aacggcaact aagctgccgg gtttgaaaca cggatgatct cgcggagggt
     4441 agcatgttga ttgtaacgat gacagagcgt tgctgcctgt gatcaattcg ggcacgaacc
     4501 cagtggacat aagcctcgtt cggttcgtaa gctgtaatgc aagtagcgta actgccgtca
     4561 cgcaactggt ccagaacctt gaccgaacgc agcggtggta acggcgcagt ggcggttttc
     4621 atggcttctt gttatgacat gtttttttgg ggtacagtct atgcctcggg catccaagca
     4681 gcaagcgcgt tacgccgtgg gtcgatgttt gatgttatgg agcagcaacg atgttacgca
     4741 gcagggcagt cgccctaaaa caaagttaaa catcatgggg gaagcggtga tcgccgaagt
     4801 atcgactcaa ctatcagagg tagttggcgt catcgagcgc catctcgaac cgacgttgct
     4861 ggccgtacat ttgtacggct ccgcagtgga tggcggcctg aagccacaca gtgatattga
     4921 tttgctggtt acggtgaccg taaggcttga tgaaacaacg cggcgagctt tgatcaacga
     4981 ccttttggaa acttcggctt cccctggaga gagcgagatt ctccgcgctg tagaagtcac
     5041 cattgttgtg cacgacgaca tcattccgtg gcgttatcca gctaagcgcg aactgcaatt
     5101 tggagaatgg cagcgcaatg acattcttgc aggtatcttc gagccagcca cgatcgacat
     5161 tgatctggct atcttgctga caaaagcaag agaacatagc gttgccttgg taggtccagc
     5221 ggcggaggaa ctctttgatc cggttcctga acaggatcta tttgaggcgc taaatgaaac
     5281 cttaacgcta tggaactcgc cgcccgactg ggctggcgat gagcgaaatg tagtgcttac
     5341 gttgtcccgc atttggtaca gcgcagtaac cggcaaaatc gcgccgaagg atgtcgctgc
     5401 cgactgggca atggagcgcc tgccggccca gtatcagccc gtcatacttg aagctagaca
     5461 ggcttatctt ggacaagaag aagatcgctt ggcctcgcgc gcagatcagt tggaagaatt
     5521 tgtccactac gtgaaaggcg agatcaccaa ggtagtcggc aaataatgtc tagctagaaa
     5581 ttcgttcaag ccgacgccgc ttcgccggcg ttaactcaag cgattagatg cactaagcac
     5641 ataattgctc acagccaaac tatcaggtca agtctgcttt tattattttt aagcgtgcat
     5701 aataagccct acacaaattg ggagatatat catgcatgac caaaatccct taacgtgagt
     5761 tttcgttcca ctgagcgtca gaccccgtag aaaagatcaa aggatcttct tgagatcctt
     5821 tttttctgcg cgtaatctgc tgcttgcaaa caaaaaaacc accgctacca gcggtggttt
     5881 gtttgccgga tcaagagcta ccaactcttt ttccgaaggt aactggcttc agcagagcgc
     5941 agataccaaa tactgtcctt ctagtgtagc cgtagttagg ccaccacttc aagaactctg
     6001 tagcaccgcc tacatacctc gctctgctaa tcctgttacc agtggctgct gccagtggcg
     6061 ataagtcgtg tcttaccggg ttggactcaa gacgatagtt accggataag gcgcagcggt
     6121 cgggctgaac ggggggttcg tgcacacagc ccagcttgga gcgaacgacc tacaccgaac
     6181 tgagatacct acagcgtgag ctatgagaaa gcgccacgct tcccgaaggg agaaaggcgg
     6241 acaggtatcc ggtaagcggc agggtcggaa caggagagcg cacgagggag cttccagggg
     6301 gaaacgcctg gtatctttat agtcctgtcg ggtttcgcca cctctgactt gagcgtcgat
     6361 ttttgtgatg ctcgtcaggg gggcggagcc tatggaaaaa cgccagcaac gcggcctttt
     6421 tacggttcct ggccttttgc tggccttttg ctcacatgtt ctttcctgcg ttatcccctg
     6481 attctgtgga taaccgtatt accgcctttg agtgagctga taccgctcgc cgcagccgaa
     6541 cgaccgagcg cagcgagtca gtgagcgagg aagcggaaga gcgcctgatg cggtattttc
     6601 tccttacgca tctgtgcggt atttcacacc gcatatggtg cactctcagt acaatctgct
     6661 ctgatgccgc atagttaagc cagtatacac tccgctatcg ctacgtgact gggtcatggc
     6721 tgcgccccga cacccgccaa cacccgctga cgcgccctga cgggcttgtc tgctcccggc
     6781 atccgcttac agacaagctg tgaccgtctc cgggagctgc atgtgtcaga ggttttcacc
     6841 gtcatcaccg aaacgcgcga ggcagggtgc cttgatgtgg gcgccggcgg tcgagtggcg
     6901 acggcgcggc ttgtccgcgc cctggtagat tgcctggccg taggccagcc atttttgagc
     6961 ggccagcggc cgcgataggc cgacgcgaag cggcggggcg tagggagcgc agcgaccgaa
     7021 gggtaggcgc tttttgcagc tcttcggctg tgcgctggcc agacagttat gcacaggcca
     7081 ggcgggtttt aagagtttta ataagtttta aagagtttta ggcggaaaaa tcgccttttt
     7141 tctcttttat atcagtcact tacatgtgtg accggttccc aatgtacggc tttgggttcc
     7201 caatgtacgg gttccggttc ccaatgtacg gctttgggtt cccaatgtac gtgctatcca
     7261 caggaaagag accttttcga cctttttccc ctgctagggc aatttgccct agcatctgct
     7321 ccgtacatta ggaaccggcg gatgcttcgc cctcgatcag gttgcggtag cgcatgacta
     7381 ggatcgggcc agcctgcccc gcctcctcct tcaaatcgta ctccggcagg tcatttgacc
     7441 cgatcagctt gcgcacggtg aaacagaact tcttgaactc tccggcgctg ccactgcgtt
     7501 cgtagatcgt cttgaacaac catctggctt ctgccttgcc tgcggcgcgg cgtgccaggc
     7561 ggtagagaaa acggccgatg ccgggatcga tcaaaaagta atcggggtga accgtcagca
     7621 cgtccgggtt cttgccttct gtgatctcgc ggtacatcca atcagctagc tcgatctcga
     7681 tgtactccgg ccgcccggtt tcgctcttta cgatcttgta gcggctaatc aaggcttcac
     7741 cctcggatac cgtcaccagg cggccgttct tggccttctt cgtacgctgc atggcaacgt
     7801 gcgtggtgtt taaccgaatg caggtttcta ccaggtcgtc tttctgcttt ccgccatcgg
     7861 ctcgccggca gaacttgagt acgtccgcaa cgtgtggacg gaacacgcgg ccgggcttgt
     7921 ctcccttccc ttcccggtat cggttcatgg attcggttag atgggaaacc gccatcagta
     7981 ccaggtcgta atcccacaca ctggccatgc cggccggccc tgcggaaacc tctacgtgcc
     8041 cgtctggaag ctcgtagcgg atcacctcgc cagctcgtcg gtcacgcttc gacagacgga
     8101 aaacggccac gtccatgatg ctgcgactat cgcgggtgcc cacgtcatag agcatcggaa
     8161 cgaaaaaatc tggttgctcg tcgcccttgg gcggcttcct aatcgacggc gcaccggctg
     8221 ccggcggttg ccgggattct ttgcggattc gatcagcggc cgcttgccac gattcaccgg
     8281 ggcgtgcttc tgcctcgatg cgttgccgct gggcggcctg cgcggccttc aacttctcca
     8341 ccaggtcatc acccagcgcc gcgccgattt gtaccgggcc ggatggtttg cgaccgtcac
     8401 gccgattcct cgggcttggg ggttccagtg ccattgcagg gccggcagac aacccagccg
     8461 cttacgcctg gccaaccgcc cgttcctcca cacatggggc attccacggc gtcggtgcct
     8521 ggttgttctt gattttccat gccgcctcct ttagccgcta aaattcatct actcatttat
     8581 tcatttgctc atttactctg gtagctgcgc gatgtattca gatagcagct cggtaatggt
     8641 cttgccttgg cgtaccgcgt acatcttcag cttggtgtga tcctccgccg gcaactgaaa
     8701 gttgacccgc ttcatggctg gcgtgtctgc caggctggcc aacgttgcag ccttgctgct
     8761 gcgtgcgctc ggacggccgg cacttagcgt gtttgtgctt ttgctcattt tctctttacc
     8821 tcattaactc aaatgagttt tgatttaatt tcagcggcca gcgcctggac ctcgcgggca
     8881 gcgtcgccct cgggttctga ttcaagaacg gttgtgccgg cggcggcagt gcctgggtag
     8941 ctcacgcgct gcgtgatacg ggactcaaga atgggcagct cgtacccggc cagcgcctcg
     9001 gcaacctcac cgccgatgcg cgtgcctttg atcgcccgcg acacgacaaa ggccgcttgt
     9061 agccttccat ccgtgacctc aatgcgctgc ttaaccagct ccaccaggtc ggcggtggcc
     9121 catatgtcgt aagggcttgg ctgcaccgga atcagcacga agtcggctgc cttgatcgcg
     9181 gacacagcca agtccgccgc ctggggcgct ccgtcgatca ctacgaagtc gcgccggccg
     9241 atggccttca cgtcgcggtc aatcgtcggg cggtcgatgc cgacaacggt tagcggttga
     9301 tcttcccgca cggccgccca atcgcgggca ctgccctggg gatcggaatc gactaacaga
     9361 acatcggccc cggcgagttg cagggcgcgg gctagatggg ttgcgatggt cgtcttgcct
     9421 gacccgcctt tctggttaag tacagcgata accttcatgc gttccccttg cgtatttgtt
     9481 tatttactca tcgcatcata tacgcagcga ccgcatgacg caagctgttt tactcaaata
     9541 cacatcacct ttttagacgg cggcgctcgg tttcttcagc ggccaagctg gccggccagg
     9601 ccgccagctt ggcatcagac aaaccggcca ggatttcatg cagccgcacg gttgagacgt
     9661 gcgcgggcgg ctcgaacacg tacccggccg cgatcatctc cgcctcgatc tcttcggtaa
     9721 tgaaaaacgg ttcgtcctgg ccgtcctggt gcggtttcat gcttgttcct cttggcgttc
     9781 attctcggcg gccgccaggg cgtcggcctc ggtcaatgcg tcctcacgga aggcaccgcg
     9841 ccgcctggcc tcggtgggcg tcacttcctc gctgcgctca agtgcgcggt acagggtcga
     9901 gcgatgcacg ccaagcagtg cagccgcctc tttcacggtg cggccttcct ggtcgatcag
     9961 ctcgcgggcg tgcgcgatct gtgccggggt gagggtaggg cgggggccaa acttcacgcc
    10021 tcgggccttg gcggcctcgc gcccgctccg ggtgcggtcg atgattaggg aacgctcgaa
    10081 ctcggcaatg ccggcgaaca cggtcaacac catgcggccg gccggcgtgg tggtgtcggc
    10141 ccacggctct gccaggctac gcaggcccgc gccggcctcc tggatgcgct cggcaatgtc
    10201 cagtaggtcg cgggtgctgc gggccaggcg gtctagcctg gtcactgtca caacgtcgcc
    10261 agggcgtagg tggtcaagca tcctggccag ctccgggcgg tcgcgcctgg tgccggtgat
    10321 cttctcggaa aacagcttgg tgcagccggc cgcgtgcagt tcggcccgtt ggttggtcaa
    10381 gtcctggtcg tcggtgctga cgcgggcata gcccagcagg ccagcggcgg cgctcttgtt
    10441 catggcgtaa tgtctccggt tctagtcgca agtattctac tttatgcgac taaaacacgc
    10501 gacaagaaaa cgccaggaaa agggcagggc ggcagcctgt cgcgtaactt aggacttgtg
    10561 cgacatgtcg ttttcagaag acggctgcac tgaacgtcag aagccgactg cactatagca
    10621 gcggaggggt tggatcaaag tactttaaag tactttaaag tactttaaag tactttgatc
    10681 ccgaggggaa ccctgtggtt ggcatgcaca tacaaatgga cgaacggata aaccttttca
    10741 cgccctttta aatatccgtt attctaataa acgctctttt ctcttaggtt tacccgccaa
    10801 tatatcctgt caaacactga tagtttaaac tgaaggcggg aaacgacaat ctgatccaag
    10861 ctcaagctaa gcttg
//
