# Supplementary material for: Rubisco small subunits from the unicellular green alga Chlamydomonas complement Rubisco‐deficient mutants of Arabidopsis
Source: New Phytol. 2017 Jan 13;214(2):655–67. doi: 10.1111/nph.14414 (PMC5363358; doi:10.1111/nph.14414)
Supplement: Supplementary file 2 — Notes S1 Expression vectors for Rubisco small subunit (rbcS) cassettes. [file NPH-214-655-s002.zip › 1ACr - pGWB4.gb]

LOCUS       Exported               18047 bp ds-DNA     circular SYN 30-JUL-2016
DEFINITION  synthetic circular DNA.
ACCESSION   .
VERSION     .
KEYWORDS    1ACr - pGWB4
SOURCE      synthetic DNA construct
  ORGANISM  synthetic DNA construct
REFERENCE   1  (bases 1 to 18047)
  AUTHORS   .
  TITLE     Direct Submission
  JOURNAL   Exported Saturday, Jul 30, 2016 from SnapGene Viewer 3.1.2
            http://www.snapgene.com
FEATURES             Location/Qualifiers
     source          1..18047
                     /organism="synthetic DNA construct"
                     /mol_type="other DNA"
     CDS             complement(145..516)
                     /codon_start=1
                     /gene="traJ"
                     /product="oriT-recognizing protein"
                     /note="traJ"
                     /translation="MADETKPTRKGSPPIKVYCLPDERRAIEEKAAAAGMSLSAYLLAV
                     GQGYKITGVVDYEHVRELARINGDLGRLGGLLKLWLTDDPRTARFGDATILALLAKIEE
                     KQDELGKVMMGVVRPRAEP"
     oriT            549..658
                     /note="incP origin of transfer"
     CDS             complement(1339..1989)
                     /codon_start=1
                     /gene="tetR"
                     /product="tetracycline resistance regulatory protein"
                     /note="TetR"
                     /translation="MTKLQPNTVIRAALDLLNEVGVDGLTTRKLAERLGVQQPALYWHF
                     RNKRALLDALAEAMLAENHTHSVPRADDDWRSFLIGNARSFRQALLAYRDGARIHAGTR
                     PGAPQMETADAQLRFLCEAGFSAGDAVNALMTISYFTVGAVLEEQAGDSDAGERGGTVE
                     QAPLSPLLRAAIDAFDEAGPDAAFEQGLAVIVDGLAKRRLVVRNVEGPRKGDD"
     misc_feature    2454..2478
                     /note="RB T-DNA repeat"
                     /note="right border repeat from nopaline C58 T-DNA"
     promoter        2602..2781
                     /note="NOS promoter"
                     /note="nopaline synthase promoter"
     promoter        2634..2817
                     /function="NOS promoter"
                     /note="NOS promoter"
                     /note="nopaline synthase promoter"
     CDS             2838..3632
                     /codon_start=1
                     /gene="aph(3')-II (or nptII)"
                     /product="aminoglycoside phosphotransferase from Tn5"
                     /note="NeoR/KanR"
                     /note="confers resistance to neomycin, kanamycin, and G418 
                     (Geneticin(R))"
                     /translation="MIEQDGLHAGSPAAWVERLFGYDWAQQTIGCSDAAVFRLSAQGRP
                     VLFVKTDLSGALNELQDEAARLSWLATTGVPCAAVLDVVTEAGRDWLLLGEVPGQDLLS
                     SHLAPAEKVSIMADAMRRLHTLDPATCPFDHQAKHRIERARTRMEAGLVDQDDLDEEHQ
                     GLAPAELFARLKARMPDGDDLVVTHGDACLPNIMVENGRFSGFIDCGRLGVADRYQDIA
                     LATRDIAEELGGEWADRFLVLYGIAAPDSQRIAFYRLLDEFF"
     terminator      4022..4274
                     /note="NOS terminator"
                     /note="nopaline synthase terminator and poly(A) signal"
     protein_bind    4823..4844
                     /bound_moiety="E. coli catabolite activator protein"
                     /note="CAP binding site"
                     /note="CAP binding activates transcription in the presence 
                     of cAMP."
     promoter        4859..4889
                     /note="lac promoter"
                     /note="promoter for the E. coli lac operon"
     protein_bind    4897..4913
                     /bound_moiety="lac repressor encoded by lacI"
                     /note="lac operator"
                     /note="The lac repressor binds to the lac operator to 
                     inhibit transcription in E. coli. This inhibition can be 
                     relieved by adding lactose or 
                     isopropyl-beta-D-thiogalactopyranoside (IPTG)."
     primer_bind     4921..4937
                     /note="M13 rev"
                     /note="common sequencing primer, one of multiple similar 
                     variants"
     protein_bind    4977..5001
                     /gene="mutant version of attB"
                     /bound_moiety="BP Clonase(TM)"
                     /note="attB1"
                     /note="recombination site for the Gateway(R) BP reaction"
     misc_feature    5016..7015
                     /note="1A promoter"
                     /note="Arabidopsis RbcS1A promoter"
     misc_feature    7016..7180
                     /note="1A TP"
                     /note="Arabidopsis RbcS1A transit peptide"
     misc_feature    7181..7600
                     /note="RbcS2"
                     /note="mature RbcS2 from Chlamydomonas reinhardtii"
     protein_bind    7614..7638
                     /gene="mutant version of attB"
                     /bound_moiety="BP Clonase(TM)"
                     /note="attB2"
                     /note="recombination site for the Gateway(R) BP reaction"
     CDS             7643..8362
                     /codon_start=1
                     /product="enhanced GFP"
                     /note="EGFP"
                     /note="mammalian codon-optimized"
                     /translation="MVSKGEELFTGVVPILVELDGDVNGHKFSVSGEGEGDATYGKLTL
                     KFICTTGKLPVPWPTLVTTFTYGVQCFSRYPDHMKQHDFFKSAMPEGYVQERTIFFKDD
                     GNYKTRAEVKFEGDTLVNRIELKGIDFKEDGNILGHKLEYNYNSHNVYIMADKQKNGIK
                     VNFKIRHNIEDGSVQLADHYQQNTPIGDGPVLLPDNHYLSTQSALSKDPNEKRDHMVLL
                     EFVTAAGITHGMDELYK"
     terminator      8387..8639
                     /note="NOS terminator"
                     /note="nopaline synthase terminator and poly(A) signal"
     terminator      9068..9320
                     /note="NOS terminator"
                     /note="nopaline synthase terminator and poly(A) signal"
     CDS             complement(9788..10813)
                     /codon_start=1
                     /gene="aph(4)-Ia"
                     /product="aminoglycoside phosphotransferase from E. coli"
                     /note="HygR"
                     /note="confers resistance to hygromycin"
                     /translation="MKKPELTATSVEKFLIEKFDSVSDLMQLSEGEESRAFSFDVGGRG
                     YVLRVNSCADGFYKDRYVYRHFASAALPIPEVLDIGEFSESLTYCISRRAQGVTLQDLP
                     ETELPAVLQPVAEAMDAIAAADLSQTSGFGPFGPQGIGQYTTWRDFICAIADPHVYHWQ
                     TVMDDTVSASVAQALDELMLWAEDCPEVRHLVHADFGSNNVLTDNGRITAVIDWSEAMF
                     GDSQYEVANIFFWRPWLACMEQQTRYFERRHPELAGSPRLRAYMLRIGLDQLYQSLVDG
                     NFDDAAWAQGRCDAIVRSGAGTVGRTQIARRSAAVWTDGCVEVLADSGNRRPSTRPRAK
                     E"
     promoter        complement(10823..11167)
                     /note="CaMV 35S promoter"
                     /note="strong constitutive promoter from cauliflower mosaic
                     virus"
     primer_bind     complement(11277..11293)
                     /note="M13 fwd"
                     /note="common sequencing primer, one of multiple similar 
                     variants"
     misc_feature    11911..11935
                     /note="LB T-DNA repeat"
                     /note="left border repeat from nopaline C58 T-DNA"
     CDS             complement(13531..14679)
                     /codon_start=1
                     /product="trans-acting replication protein that binds to 
                     and activates oriV"
                     /note="trfA"
                     /translation="MNRTFDRKAYRQELIDAGFSAEDAETIASRTVMRAPRETFQSVGS
                     MVQQATAKIERDSVQLAPPALPAPSAAVERSRRLEQEAAGLAKSMTIDTRGTMTTKKRK
                     TAGEDLAKQVSEAKQAALLKHTKQQIKEMQLSLFDIAPWPDTMRAMPNDTARSALFTTR
                     NKKIPREALQNKVIFHVNKDVKITYTGVELRADDDELVWQQVLEYAKRTPIGEPITFTF
                     YELCQDLGWSINGRYYTKAEECLSRLQATAMGFTSDRVGHLESVSLLHRFRVLDRGKKT
                     SRCQVLIDEEIVVLFAGDHYTKFIWEKYRKLSPTARRMFDYFSSHREPYPLKLETFRLM
                     CGSDSTRVKKWREQVGEACEELRGSGLVEHAWVNDDLVHCKR"
     CDS             complement(14978..15772)
                     /codon_start=1
                     /gene="aphA-3"
                     /product="aminoglycoside phosphotransferase"
                     /note="KanR"
                     /note="confers resistance to kanamycin"
                     /translation="MAKMRISPELKKLIEKYRCVKDTEGMSPAKVYKLVGENENLYLKM
                     TDSRYKGTTYDVEREKDMMLWLEGKLPVPKVLHFERHDGWSNLLMSEADGVLCSEEYED
                     EQSPEKIIELYAECIRLFHSIDISDCPYTNSLDSRLAELDYLLNNDLADVDCENWEEDT
                     PFKDPRELYDFLKTEKPEEELVFSHGDLGDSNIFVKDGKVSGFIDLGRSGRADKWYDIA
                     FCVRSIREDIGEEQYVELFFDLLGIKPDWEKIKYYILLDELF"
     mobile_element  15964..16731
                     /mobile_element_type="insertion sequence:IS1"
                     /note="IS1"
                     /note="prokaryotic transposable element"
     rep_origin      17354..18
                     /note="oriV"
                     /note="incP origin of replication"
ORIGIN
        1 tgagcgtcgc aaaggcgctc ggtcttgcct tgctcgtcgg tgatgtactt caccagctcc
       61 gcgaagtcgc tcttcttgat ggagcgcatg gggacgtgct tggcaatcac gcgcaccccc
      121 cggccgtttt agcggctaaa aaagtcatgg ctctgccctc gggcggacca cgcccatcat
      181 gaccttgcca agctcgtcct gcttctcttc gatcttcgcc agcagggcga ggatcgtggc
      241 atcaccgaac cgcgccgtgc gcgggtcgtc ggtgagccag agtttcagca ggccgcccag
      301 gcggcccagg tcgccattga tgcgggccag ctcgcggacg tgctcatagt ccacgacgcc
      361 cgtgattttg tagccctggc cgacggccag caggtaggcc gacaggctca tgccggccgc
      421 cgccgccttt tcctcaatcg ctcttcgttc gtctggaagg cagtacacct tgataggtgg
      481 gctgcccttc ctggttggct tggtttcatc agccatccgc ttgccctcat ctgttacgcc
      541 ggcggtagcc ggccagcctc gcagagcagg attcccgttg agcaccgcca ggtgcgaata
      601 agggacagtg aagaaggaac acccgctcgc gggtgggcct acttcaccta tcctgcccgg
      661 ctgacgccgt tggatacacc aaggaaagtc tacacgaacc ctttggcaaa atcctgtata
      721 tcgtgcgaaa aaggatggat ataccgaaaa aatcgctata atgaccccga agcagggtta
      781 tgcagcggaa aagcgccacg cttcccgaag ggagaaaggc ggacaggtat ccggtaagcg
      841 gcagggtcgg aacaggagag cgcacgaggg agcttccagg gggaaacgcc tggtatcttt
      901 atagtcctgt cgggtttcgc cacctctgac ttgagcgtcg atttttgtga tgctcgtcag
      961 gggggcggag cctatggaaa aacgccagca acgcggcctt tttacggttc ctggcctttt
     1021 gctggccttt tgctcacatg ttctttcctg cgttatcccc tgattctgtg gataaccgta
     1081 ttaccgcctt tgagtgagct gataccgctc gccgcagccg aacgaccgag cgcagcgagt
     1141 cagtgagcga ggaagcggaa gagcgccaga aggccgccag agaggccgag cgcggccgtg
     1201 aggcttggac gctagggcag ggcatgaaaa agcccgtagc gggctgctac gggcgtctga
     1261 cgcggtggaa agggggaggg gatgttgtct acatggctct gctgtagtga gtgggttgcg
     1321 ctccggcagc ggtcctgatc aatcgtcacc ctttctcggt ccttcaacgt tcctgacaac
     1381 gagcctcctt ttcgccaatc catcgacaat caccgcgagt ccctgctcga acgctgcgtc
     1441 cggaccggct tcgtcgaagg cgtctatcgc ggcccgcaac agcggcgaga gcggagcctg
     1501 ttcaacggtg ccgccgcgct cgccggcatc gctgtcgccg gcctgctcct caagcacggc
     1561 cccaacagtg aagtagctga ttgtcatcag cgcattgacg gcgtccccgg ccgaaaaacc
     1621 cgcctcgcag aggaagcgaa gctgcgcgtc ggccgtttcc atctgcggtg cgcccggtcg
     1681 cgtgccggca tggatgcgcg cgccatcgcg gtaggcgagc agcgcctgcc tgaagctgcg
     1741 ggcattcccg atcagaaatg agcgccagtc gtcgtcggct ctcggcaccg aatgcgtatg
     1801 attctccgcc agcatggctt cggccagtgc gtcgagcagc gcccgcttgt tcctgaagtg
     1861 ccagtaaagc gccggctgct gaacccccaa ccgttccgcc agtttgcgtg tcgtcagacc
     1921 gtctacgccg acctcgttca acaggtccag ggcggcacgg atcactgtat tcggctgcaa
     1981 ctttgtcatg cttgacactt tatcactgat aaacataata tgtccaccaa cttatcagtg
     2041 ataaagaatc cgcgcgttca atcggaccag cggaggctgg tccggaggcc agacgtgaaa
     2101 cccaacatac ccctgatcgt aattctgagc actgtcgcgc tcgacgctgt cggcatcggc
     2161 ctgattatgc cggtgctgcc gggcctcctg cgcgatctgg ttcactcgaa cgacgtcacc
     2221 gcccactatg gcattctgct ggcgctgtat gcgttggtgc aatttgcctg cgcacctgtg
     2281 ctgggcgcgc tgtcggatcg tttcgggcgg cggccaatct tgctcgtctc gctggccggc
     2341 gccagatctg gggaaccctg tggttggcat gcacatacaa atggacgaac ggataaacct
     2401 tttcacgccc ttttaaatat ccgattattc taataaacgc tcttttctct taggtttacc
     2461 cgccaatata tcctgtcaaa cactgatagt ttaaactgaa ggcgggaaac gacaatctga
     2521 tcatgagcgg agaattaagg gagtcacgtt atgacccccg ccgatgacgc gggacaagcc
     2581 gttttacgtt tggaactgac agaaccgcaa cgttgaagga gccactcagc cgcgggtttc
     2641 tggagtttaa tgagctaagc acatacgtca gaaaccatta ttgcgcgttc aaaagtcgcc
     2701 taaggtcact atcagctagc aaatatttct tgtcaaaaat gctccactga cgttccataa
     2761 attcccctcg gtatccaatt agagtctcat attcactctc aatccaaata atctgcaccg
     2821 gatctggatc gtttcgcatg attgaacaag atggattgca cgcaggttct ccggccgctt
     2881 gggtggagag gctattcggc tatgactggg cacaacagac aatcggctgc tctgatgccg
     2941 ccgtgttccg gctgtcagcg caggggcgcc cggttctttt tgtcaagacc gacctgtccg
     3001 gtgccctgaa tgaactgcag gacgaggcag cgcggctatc gtggctggcc acgacgggcg
     3061 ttccttgcgc agctgtgctc gacgttgtca ctgaagcggg aagggactgg ctgctattgg
     3121 gcgaagtgcc ggggcaggat ctcctgtcat ctcaccttgc tcctgccgag aaagtatcca
     3181 tcatggctga tgcaatgcgg cggctgcata cgcttgatcc ggctacctgc ccattcgacc
     3241 accaagcgaa acatcgcatc gagcgagcac gtactcggat ggaagccggt cttgtcgatc
     3301 aggatgatct ggacgaagag catcaggggc tcgcgccagc cgaactgttc gccaggctca
     3361 aggcgcgcat gcccgacggc gatgatctcg tcgtgaccca tggcgatgcc tgcttgccga
     3421 atatcatggt ggaaaatggc cgcttttctg gattcatcga ctgtggccgg ctgggtgtgg
     3481 cggaccgcta tcaggacata gcgttggcta cccgtgatat tgctgaagag cttggcggcg
     3541 aatgggctga ccgcttcctc gtgctttacg gtatcgccgc tcccgattcg cagcgcatcg
     3601 ccttctatcg ccttcttgac gagttcttct gagcgggact ctggggttcg aaatgaccga
     3661 ccaagcgacg cccaacctgc catcacgaga tttcgattcc accgccgcct tctatgaaag
     3721 gttgggcttc ggaatcgttt tccgggacgc cggctggatg atcctccagc gcggggatct
     3781 catgctggag ttcttcgccc acgggatctc tgcggaacag gcggtcgaag gtgccgatat
     3841 cattacgaca gcaacggccg acaagcacaa cgccacgatc ctgagcgaca atatgatcgg
     3901 gcccggcgtc cacatcaacg gcgtcggcgg cgactgccca ggcaagaccg agatgcaccg
     3961 cgatatcttg ctgcgttcgg atattttcgt ggagttcccg ccacagaccc ggatgatccc
     4021 cgatcgttca aacatttggc aataaagttt cttaagattg aatcctgttg ccggtcttgc
     4081 gatgattatc atataatttc tgttgaatta cgttaagcat gtaataatta acatgtaatg
     4141 catgacgtta tttatgagat gggtttttat gattagagtc ccgcaattat acatttaata
     4201 cgcgatagaa aacaaaatat agcgcgcaaa ctaggataaa ttatcgcgcg cggtgtcatc
     4261 tatgttacta gatcgggcct cctgtcaatg ctggcggcgg ctctggtggt ggttctggtg
     4321 gcggctctga gggtggtggc tctgagggtg gcggttctga gggtggcggc tctgagggag
     4381 gcggttccgg tggtggctct ggttccggtg attttgatta tgaaaagatg gcaaacgcta
     4441 ataagggggc tatgaccgaa aatgccgatg aaaacgcgct acagtctgac gctaaaggca
     4501 aacttgattc tgtcgctact gattacggtg ctgctatcga tggtttcatt ggtgacgttt
     4561 ccggccttgc taatggtaat ggtgctactg gtgattttgc tggctctaat tcccaaatgg
     4621 ctcaagtcgg tgacggtgat aattcacctt taatgaataa tttccgtcaa tatttacctt
     4681 ccctccctca atcggttgaa tgtcgccctt ttgtctttgg cccaatacgc aaaccgcctc
     4741 tccccgcgcg ttggccgatt cattaatgca gctggcacga caggtttccc gactggaaag
     4801 cgggcagtga gcgcaacgca attaatgtga gttagctcac tcattaggca ccccaggctt
     4861 tacactttat gcttccggct cgtatgttgt gtggaattgt gagcggataa caatttcaca
     4921 caggaaacag ctatgaccat gattacgcca agcttgcatg cctgcaggct ctaatcacaa
     4981 gtttgtacaa aaaagcaggc tccgaattcg ccctttcgga attttgtggg ctctttacct
     5041 tacgaggagc ttgagcttca atgttttgat taaaataata gaaggcttct tgtaatatag
     5101 gattattggt caacaaattc ttattgtcca agatattaac tgtttgactg agtctcaaag
     5161 tggaattaga aacatcttat tatgatatgt gggtactttc tagtttcgac aaacatgttt
     5221 atggctttca tctatcaaga ttcttcactc tataattaga attcaaaagt agagttcact
     5281 gtcagaattc aaatttatta tgtgtttttt ttccgtggtc gagattgtgt attattcttt
     5341 agttattaca agacttttag ctaaaatttg aaagaattta ctttaagaaa atcttaacat
     5401 ctgagataat ttcagcaata gattatattt ttcattactc tagcagtatt tttgcagatc
     5461 aatcgcaaca tatatggttg ttagaaaaaa tgcactatat atatatatat tattttttca
     5521 attaaaagtg catgatatat aatatatata tatatatata tatgtgtgtg tgtatatggt
     5581 caaagaaatt cttatacaaa tatacacgaa cacatatatt tgacaaaatc aaagtattac
     5641 actaaacaat gagttggtgc atggccaaaa caaatatgta gattaaaaat tccagcctcc
     5701 aaaaaaaaat ccaagtgttg taaagcatta tatatatata gtagatccca aatttttgta
     5761 caattccaca ctgatcgaat ttttaaagtt gaatatctga cgtaggattt ttttaatgtc
     5821 ttacctgacc atttactaat aacattcata cgttttcatt tgaaatatcc tctataatta
     5881 tattgaattt ggcacataat aagaaaccta attggtgatt tattttacta gtaaatttct
     5941 ggtgatgggc tttctactag aaagctctcg gaaaatcttg gaccaaatcc atattccatg
     6001 acttcgattg ttaaccctat tagttttcac aaacatacta tcaatatcat tgcaacggaa
     6061 aaggtacaag taaaacattc aatccgatag ggaagtgatg taggaggttg ggaagacagg
     6121 cccagaaaga gatttatctg acttgttttg tgtatagttt tcaatgttca taaaggaaga
     6181 tggagacttg agaagttttt tttggacttt gtttagcttt gttgggcgtt tttttttttt
     6241 gatcaataac tttgttgggc ttatgatttg taatattttc gtggactctt tagtttattt
     6301 agacgtgcta actttgttgg gcttatgact tgttgtaaca tattgtaaca gatgacttga
     6361 tgtgcgacta atctttacac attaaacata gttctgtttt ttgaaagttc ttattttcat
     6421 ttttatttga atgttatata tttttctata tttataattc tagtaaaagg caaattttgc
     6481 ttttaaatga aaaaaatata tattccacag tttcacctaa tcttatgcat ttagcagtac
     6541 aaattcaaaa atttcccatt tttattcatg aatcatacca ttatatatta actaaatcca
     6601 aggtaaaaaa aaggtatgaa agctctatag taagtaaaat ataaattccc cataaggaaa
     6661 gggccaagtc caccaggcaa gtaaaatgag caagcaccac tccaccatca cacaatttca
     6721 ctcatagata acgataagat tcatggaatt atcttccacg tggcattatt ccagcggttc
     6781 aagccgataa gggtctcaac acctctcctt aggcctttgt ggccgttacc aagtaaaatt
     6841 aacctcacac atatccacac tcaaaatcca acggtgtaga tcctagtcca cttgaatctc
     6901 atgtatccta gaccctccga tcactccaaa gcttgttctc attgttgtta tcattatata
     6961 tagatgacca aagcactaga ccaaacctca gtcacacaaa gagtaaagaa gaacaatggc
     7021 ttcctctatg ctctcttccg ctactatggt tgcctctccg gctcaggcca ctatggtcgc
     7081 tcctttcaac ggacttaagt cctccgctgc cttcccagcc acccgcaagg ctaacaacga
     7141 cattacttcc atcacaagca acggcggaag agttaactgc atgatggtct ggaccccggt
     7201 caacaacaag atgttcgaga ccttctccta cctgcccccc ctgagcgacg agcagatcgc
     7261 cgcccaggtc gactacattg tcgccaacgg ctggatcccc tgcctggagt tcgctgagtc
     7321 ggacaaggcc tacgtgtcca acgagtcggc catccgcttc ggcagcgtgt cttgcctgta
     7381 ctacgacaac cgctactgga ccatgtggaa gctgcccatg ttcggctgcc gcgaccccat
     7441 gcaggtgctg cgcgagatcg tcgcctgcac caaggccttc cccgatgcct acgtgcgcct
     7501 ggtggccttc gacaaccaga agcaggtgca gatcatgggc ttcctggtcc agcgccccaa
     7561 gtctgcccgc gactggcagc ccgccaacaa gcgctccgtg aagggcgaat tcgacccagc
     7621 tttcttgtac aaagtggtga tcatggtgag caagggcgag gagctgttca ccggggtggt
     7681 gcccatcctg gtcgagctgg acggcgacgt gaacggccac aagttcagcg tgtccggcga
     7741 gggcgagggc gatgccacct acggcaagct gaccctgaag ttcatctgca ccaccggcaa
     7801 gctgcccgtg ccctggccca ccctcgtgac caccttcacc tacggcgtgc agtgcttcag
     7861 ccgctacccc gaccacatga agcagcacga cttcttcaag tccgccatgc ccgaaggcta
     7921 cgtccaggag cgcaccatct tcttcaagga cgacggcaac tacaagaccc gcgccgaggt
     7981 gaagttcgag ggcgacaccc tggtgaaccg catcgagctg aagggcatcg acttcaagga
     8041 ggacggcaac atcctggggc acaagctgga gtacaactac aacagccaca acgtctatat
     8101 catggccgac aagcagaaga acggcatcaa ggtgaacttc aagatccgcc acaacatcga
     8161 ggacggcagc gtgcagctcg ccgaccacta ccagcagaac acccccatcg gcgacggccc
     8221 cgtgctgctg cccgacaacc actacctgag cacccagtcc gccctgagca aagaccccaa
     8281 cgagaagcgc gatcacatgg tcctgctgga gttcgtgacc gccgccggga tcactcacgg
     8341 catggacgag ctgtacaagt aaagcggccc gagctcgaat ttccccgatc gttcaaacat
     8401 ttggcaataa agtttcttaa gattgaatcc tgttgccggt cttgcgatga ttatcatata
     8461 atttctgttg aattacgtta agcatgtaat aattaacatg taatgcatga cgttatttat
     8521 gagatgggtt tttatgatta gagtcccgca attatacatt taatacgcga tagaaaacaa
     8581 aatatagcgc gcaaactagg ataaattatc gcgcgcggtg tcatctatgt tactagatcg
     8641 ggaattagct tcatcaacgc aagacatgcg cacgaccgtc tgacaggaga ggaatttccg
     8701 acgagcacag aaaggacttg ctcttggacg taggcctatt tctcaggcac atgtatcaag
     8761 tgttcggacg tgggttttcg atggtgtatc agccgccgcc aactgggaga tgaggaggct
     8821 ttcttggggg gcagtcagca gttcatttca caagacagag gaacttgtaa ggagatgcac
     8881 tgatttatct tggcgcaaac cagcaggacg aattagtggg aatagcccgc gaatatctaa
     8941 gttatgcctg tcggcatgag cagaaacttc caattcgaaa cagtttggag aggttgtttt
     9001 tgggcatacc ttttgttagt cagcctctcg attgctcatc gtcattacac agtaccgaag
     9061 tttgatcgat ctagtaacat agatgacacc gcgcgcgata atttatccta gtttgcgcgc
     9121 tatattttgt tttctatcgc gtattaaatg tataattgcg ggactctaat cataaaaacc
     9181 catctcataa ataacgtcat gcattacatg ttaattatta catgcttaac gtaattcaac
     9241 agaaattata tgataatcat cgcaagaccg gcaacaggat tcaatcttaa gaaactttat
     9301 tgccaaatgt ttgaacgatc tgcttcgacg cactccttct ttactccacc atctcgtcct
     9361 tattgaaaac gtgggtagca ccaaaacgaa tcaagtcgct ggaactgaag ttaccaatca
     9421 cgctggatga tttgccagtt ggattaatct tgcctttccc cgcatgaata atattgatga
     9481 atgcatgcgt gaggggtatt tcgattttgg caatagctgc aattgccgcg acatcctcca
     9541 acgagcataa ttcttcagaa aaatagcgat gttccatgtt gtcagggcat gcatgatgca
     9601 cgttatgagg tgacggtgct aggcagtatt ccctcaaagt ttcatagtca gtatcatatt
     9661 catcattgca ttcctgcaag agagaattga gacgcaatcc acacgctgcg gcaaccttcc
     9721 ggcgttcgtg gtctatttgc tcttggacgt tgcaaacgta agtgttggat cccggtcggc
     9781 atctactcta ttcctttgcc ctcggacgag tgctggggcg tcggtttcca ctatcggcga
     9841 gtacttctac acagccatcg gtccagacgg ccgcgcttct gcgggcgatt tgtgtacgcc
     9901 cgacagtccc ggctccggat cggacgattg cgtcgcatcg accctgcgcc caagctgcat
     9961 catcgaaatt gccgtcaacc aagctctgat agagttggtc aagaccaatg cggagcatat
    10021 acgcccggag ccgcggcgat cctgcaagct ccggatgcct ccgctcgaag tagcgcgtct
    10081 gctgctccat acaagccaac cacggcctcc agaagaagat gttggcgacc tcgtattggg
    10141 aatccccgaa catcgcctcg ctccagtcaa tgaccgctgt tatgcggcca ttgtccgtca
    10201 ggacattgtt ggagccgaaa tccgcgtgca cgaggtgccg gacttcgggg cagtcctcgg
    10261 cccaaagcat cagctcatcg agagcctgcg cgacggacgc actgacggtg tcgtccatca
    10321 cagtttgcca gtgatacaca tggggatcag caatcgcgca tatgaaatca cgccatgtag
    10381 tgtattgacc gattccttgc ggtccgaatg ggccgaaccc gctcgtctgg ctaagatcgg
    10441 ccgcagcgat cgcatccatg gcctccgcga ccggctgcag aacagcgggc agttcggttt
    10501 caggcaggtc ttgcaacgtg acaccctgtg cacggcggga gatgcaatag gtcaggctct
    10561 cgctgaattc cccaatgtca agcacttccg gaatcgggag cgcggccgat gcaaagtgcc
    10621 gataaacata acgatctttg tagaaaccat cggcgcagct atttacccgc aggacatatc
    10681 cacgccctcc tacatcgaag ctgaaagcac gagattcttc gccctccgag agctgcatca
    10741 ggtcggagac gctgtcgaac ttttcgatca gaaacttctc gacagacgtc gcggtgagtt
    10801 caggcttttt catatcgggg tcgtcctctc caaatgaaat gaacttcctt atatagagga
    10861 agggtcttgc gaaggatagt gggattgtgc gtcatccctt acgtcagtgg agatatcaca
    10921 tcaatccact tgctttgaag acgtggttgg aacgtcttct ttttccacga tgctcctcgt
    10981 gggtgggggt ccatctttgg gaccactgtc ggcagaggca tcttgaacga tagcctttcc
    11041 tttatcgcaa tgatggcatt tgtaggtgcc accttccttt tctactgtcc ttttgatgaa
    11101 gtgacagata gctgggcaat ggaatccgag gaggtttccc gatattaccc tttgttgaaa
    11161 agtctcaata gccctttggt cttctgagac tgtatctttg atattcttgg agtagacgag
    11221 agtgtcgtgc tccaccatgt tgacggatct ctaggacgcg tcctagaagc taattcactg
    11281 gccgtcgttt tacaacgtcg tgactgggaa aaccctggcg ttacccaact taatcgcctt
    11341 gcagcacatc cccctttcgc cagctggcgt aatagcgaag aggcccgcac cgatcgccct
    11401 tcccaacagt tgcgcagcct gaatggcgcc cgctcctttc gctttcttcc cttcctttct
    11461 cgccacgttc gccggctttc cccgtcaagc tctaaatcgg gggctccctt tagggttccg
    11521 atttagtgct ttacggcacc tcgaccccaa aaaacttgat ttgggtgatg gttcacgtag
    11581 tgggccatcg ccctgataga cggtttttcg ccctttgacg ttggagtcca cgttctttaa
    11641 tagtggactc ttgttccaaa ctggaacaac actcaaccct atctcgggct attcttttga
    11701 tttataaggg attttgccga tttcggaacc accatcaaac aggattttcg cctgctgggg
    11761 caaaccagcg tggaccgctt gctgcaactc tctcagggcc aggcggtgaa gggcaatcag
    11821 ctgttgcccg tctcactggt gaaaagaaaa accaccccag tacattaaaa acgtccgcaa
    11881 tgtgttatta agttgtctaa gcgtcaattt gtttacacca caatatatcc tgccaccagc
    11941 cagccaacag ctccccgacc ggcagctcgg cacaaaatca ccactcgata caggcagccc
    12001 atcagtccgg gacggcgtca gcgggagagc cgttgtaagg cggcagactt tgctcatgtt
    12061 accgatgcta ttcggaagaa cggcaactaa gctgccgggt ttgaaacacg gatgatctcg
    12121 cggagggtag catgttgatt gtaacgatga cagagcgttg ctgcctgtga tcaaatatca
    12181 tctccctcgc agagatccga attatcagcc ttcttattca tttctcgctt aaccgtgaca
    12241 ggctgtcgat cttgagaact atgccgacat aataggaaat cgctggataa agccgctgag
    12301 gaagctgagt ggcgctattt ctttagaagt gaacgttgac gatatcaact cccctatcca
    12361 ttgctcaccg aatggtacag gtcggggacc cgaagttccg actgtcggcc tgatgcatcc
    12421 ccggctgatc gaccccagat ctggggctga gaaagcccag taaggaaaca actgtaggtt
    12481 cgagtcgcga gatcccccgg aaccaaagga agtaggttaa acccgctccg atcaggccga
    12541 gccacgccag gccgagaaca ttggttcctg taggcatcgg gattggcgga tcaaacacta
    12601 aagctactgg aacgagcaga agtcctccgg ccgccagttg ccaggcggta aaggtgagca
    12661 gaggcacggg aggttgccac ttgcgggtca gcacggttcc gaacgccatg gaaaccgccc
    12721 ccgccaggcc cgctgcgacg ccgacaggat ctagcgctgc gtttggtgtc aacaccaaca
    12781 gcgccacgcc cgcagttccg caaatagccc ccaggaccgc catcaatcgt atcgggctac
    12841 ctagcagagc ggcagagatg aacacgacca tcagcggctg cacagcgcct accgtcgccg
    12901 cgaccccgcc cggcaggcgg tagaccgaaa taaacaacaa gctccagaat agcgaaatat
    12961 taagtgcgcc gaggatgaag atgcgcatcc accagattcc cgttggaatc tgtcggacga
    13021 tcatcacgag caataaaccc gccggcaacg cccgcagcag cataccggcg acccctcggc
    13081 ctcgctgttc gggctccacg aaaacgccgg acagatgcgc cttgtgagcg tccttggggc
    13141 cgtcctcctg tttgaagacc gacagcccaa tgatctcgcc gtcgatgtag gcgccgaatg
    13201 ccacggcatc tcgcaaccgt tcagcgaacg cctccatggg ctttttctcc tcgtgctcgt
    13261 aaacggaccc gaacatctct ggagctttct tcagggccga caatcggatc tcgcggaaat
    13321 cctgcacgtc ggccgctcca agccgtcgaa tctgagcctt aatcacaatt gtcaatttta
    13381 atcctctgtt tatcggcagt tcgtagagcg cgccgtgcgt cccgagcgat actgagcgaa
    13441 gcaagtgcgt cgagcagtgc ccgcttgttc ctgaaatgcc agtaaagcgc tggctgctga
    13501 acccccagcc ggaactgacc ccacaaggcc ctagcgtttg caatgcacca ggtcatcatt
    13561 gacccaggcg tgttccacca ggccgctgcc tcgcaactct tcgcaggctt cgccgacctg
    13621 ctcgcgccac ttcttcacgc gggtggaatc cgatccgcac atgaggcgga aggtttccag
    13681 cttgagcggg tacggctccc ggtgcgagct gaaatagtcg aacatccgtc gggccgtcgg
    13741 cgacagcttg cggtacttct cccatatgaa tttcgtgtag tggtcgccag caaacagcac
    13801 gacgatttcc tcgtcgatca ggacctggca acgggacgtt ttcttgccac ggtccaggac
    13861 gcggaagcgg tgcagcagcg acaccgattc caggtgccca acgcggtcgg acgtgaagcc
    13921 catcgccgtc gcctgtaggc gcgacaggca ttcctcggcc ttcgtgtaat accggccatt
    13981 gatcgaccag cccaggtcct ggcaaagctc gtagaacgtg aaggtgatcg gctcgccgat
    14041 aggggtgcgc ttcgcgtact ccaacacctg ctgccacacc agttcgtcat cgtcggcccg
    14101 cagctcgacg ccggtgtagg tgatcttcac gtccttgttg acgtggaaaa tgaccttgtt
    14161 ttgcagcgcc tcgcgcggga ttttcttgtt gcgcgtggtg aacagggcag agcgggccgt
    14221 gtcgtttggc atcgctcgca tcgtgtccgg ccacggcgca atatcgaaca aggaaagctg
    14281 catttccttg atctgctgct tcgtgtgttt cagcaacgcg gcctgcttgg cctcgctgac
    14341 ctgttttgcc aggtcctcgc cggcggtttt tcgcttcttg gtcgtcatag ttcctcgcgt
    14401 gtcgatggtc atcgacttcg ccaaacctgc cgcctcctgt tcgagacgac gcgaacgctc
    14461 cacggcggcc gatggcgcgg gcagggcagg gggagccagt tgcacgctgt cgcgctcgat
    14521 cttggccgta gcttgctgga ccatcgagcc gacggactgg aaggtttcgc ggggcgcacg
    14581 catgacggtg cggcttgcga tggtttcggc atcctcggcg gaaaaccccg cgtcgatcag
    14641 ttcttgcctg tatgccttcc ggtcaaacgt ccgattcatt caccctcctt gcgggattgc
    14701 cccgactcac gccggggcaa tgtgccctta ttcctgattt gacccgcctg gtgccttggt
    14761 gtccagataa tccaccttat cggcaatgaa gtcggtcccg tagaccgtct ggccgtcctt
    14821 ctcgtacttg gtattccgaa tcttgccctg cacgaatacc agcgacccct tgcccaaata
    14881 cttgccgtgg gcctcggcct gagagccaaa acacttgatg cggaagaagt cggtgcgctc
    14941 ctgcttgtcg ccggcatcgt tgcgccacat ctaggtacta aaacaattca tccagtaaaa
    15001 tataatattt tattttctcc caatcaggct tgatccccag taagtcaaaa aatagctcga
    15061 catactgttc ttccccgata tcctccctga tcgaccggac gcagaaggca atgtcatacc
    15121 acttgtccgc cctgccgctt ctcccaagat caataaagcc acttactttg ccatctttca
    15181 caaagatgtt gctgtctccc aggtcgccgt gggaaaagac aagttcctct tcgggctttt
    15241 ccgtctttaa aaaatcatac agctcgcgcg gatctttaaa tggagtgtct tcttcccagt
    15301 tttcgcaatc cacatcggcc agatcgttat tcagtaagta atccaattcg gctaagcggc
    15361 tgtctaagct attcgtatag ggacaatccg atatgtcgat ggagtgaaag agcctgatgc
    15421 actccgcata cagctcgata atcttttcag ggctttgttc atcttcatac tcttccgagc
    15481 aaaggacgcc atcggcctca ctcatgagca gattgctcca gccatcatgc cgttcaaagt
    15541 gcaggacctt tggaacaggc agctttcctt ccagccatag catcatgtcc ttttcccgtt
    15601 ccacatcata ggtggtccct ttataccggc tgtccgtcat ttttaaatat aggttttcat
    15661 tttctcccac cagcttatat accttagcag gagacattcc ttccgtatct tttacgcagc
    15721 ggtatttttc gatcagtttt ttcaattccg gtgatattct cattttagcc atttattatt
    15781 tccttcctct tttctacagt atttaaagat accccaagaa gctaattata acaagacgaa
    15841 ctccaattca ctgttccttg cattctaaaa ccttaaatac cagaaaacag ctttttcaaa
    15901 gttgttttca aagttggcgt ataacatagt atcgacggag ccgattttga aaccacaatt
    15961 atgggtgatg ctgccaactt actgatttag tgtatgatgg tgtttttgag gtgctccagt
    16021 ggcttctgtg tctatcagct gtccctcctg ttcagctact gacggggtgg tgcgtaacgg
    16081 caaaagcacc gccggacatc agcgctatct ctgctctcac tgccgtaaaa catggcaact
    16141 gcagttcact tacaccgctt ctcaacccgg tacgcaccag aaaatcattg atatggccat
    16201 gaatggcgtt ggatgccggg caacagcccg cattatgggc gttggcctca acacgatttt
    16261 acgtcactta aaaaactcag gccgcagtcg gtaacctcgc gcatacagcc gggcagtgac
    16321 gtcatcgtct gcgcggaaat ggacgaacag tggggctatg tcggggctaa atcgcgccag
    16381 cgctggctgt tttacgcgta tgacagtctc cggaagacgg ttgttgcgca cgtattcggt
    16441 gaacgcacta tggcgacgct ggggcgtctt atgagcctgc tgtcaccctt tgacgtggtg
    16501 atatggatga cggatggctg gccgctgtat gaatcccgcc tgaagggaaa gctgcacgta
    16561 atcagcaagc gatatacgca gcgaattgag cggcataacc tgaatctgag gcagcacctg
    16621 gcacggctgg gacggaagtc gctgtcgttc tcaaaatcgg tggagctgca tgacaaagtc
    16681 atcgggcatt atctgaacat aaaacactat caataagttg gagtcattac ccaattatga
    16741 tagaatttac aagctataag gttattgtcc tgggtttcaa gcattagtcc atgcaagttt
    16801 ttatgctttg cccattctat agatatattg ataagcgcgc tgcctatgcc ttgccccctg
    16861 aaatccttac atacggcgat atcttctata taaaagatat attatcttat cagtattgtc
    16921 aatatattca aggcaatctg cctcctcatc ctcttcatcc tcttcgtctt ggtagctttt
    16981 taaatatggc gcttcataga gtaattctgt aaaggtccaa ttctcgtttt catacctcgg
    17041 tataatctta cctatcacct caaatggttc gctgggttta tcgcaccccc gaacacgagc
    17101 acggcacccg cgaccactat gccaagaatg cccaaggtaa aaattgccgg ccccgccatg
    17161 aagtccgtga atgccccgac ggccgaagtg aagggcaggc cgccacccag gccgccgccc
    17221 tcactgcccg gcacctggtc gctgaatgtc gatgccagca cctgcggcac gtcaatgctt
    17281 ccgggcgtcg cgctcgggct gatcgcccat cccgttactg ccccgatccc ggcaatggca
    17341 aggactgcca gcgctgccat ttttggggtg aggccgttcg cggccgaggg gcgcagcccc
    17401 tggggggatg ggaggcccgc gttagcgggc cgggagggtt cgagaagggg gggcaccccc
    17461 cttcggcgtg cgcggtcacg cgcacagggc gcagccctgg ttaaaaacaa ggtttataaa
    17521 tattggttta aaagcaggtt aaaagacagg ttagcggtgg ccgaaaaacg ggcggaaacc
    17581 cttgcaaatg ctggattttc tgcctgtgga cagcccctca aatgtcaata ggtgcgcccc
    17641 tcatctgtca gcactctgcc cctcaagtgt caaggatcgc gcccctcatc tgtcagtagt
    17701 cgcgcccctc aagtgtcaat accgcagggc acttatcccc aggcttgtcc acatcatctg
    17761 tgggaaactc gcgtaaaatc aggcgttttc gccgatttgc gaggctggcc agctccacgt
    17821 cgccggccga aatcgagcct gcccctcatc tgtcaacgcc gcgccgggtg agtcggcccc
    17881 tcaagtgtca acgtccgccc ctcatctgtc agtgagggcc aagttttccg cgaggtatcc
    17941 acaacgccgg cggccgcggt gtctcgcaca cggcttcgac ggcgtttctg gcgcgtttgc
    18001 agggccatag acggccgcca gcccagcggc gagggcaacc agcccgg
//
